# Supplementary material for: How Hosts Taxonomy, Trophy, and Endosymbionts Shape Microbiome Diversity in Beetles
Source: Microb Ecol. 2019 Mar 27;78(4):995–1013. doi: 10.1007/s00248-019-01358-y (PMC6842344; doi:10.1007/s00248-019-01358-y)
Supplement: Supplementary file 2 — (XLSX 542 kb) [file 248_2019_1358_MOESM2_ESM.xlsx]

## Sheet: Supplementary tables title page
Supplementary tables to:
How hosts taxonomy, trophy and endosymbionts shape microbiome diversity in beetles
MICROBIAL ECOLOGY
doi: 10.1007/s00248-019-01358-y
Michał Kolasa1*, Radosław Ścibior2, Miłosz A. Mazur3, Daniel Kubisz1, Katarzyna Dudek4, Łukasz Kajtoch1
1 Institute of Systematics and Evolution of Animals Polish Academy of Sciences, Krakow, Poland.
2 Department of Zoology and Animal Ecology, University of Life Sciences in Lublin, Lublin, Poland
3 Institute of Biology, University of Opole, Opole, Poland
4 Molecular and Behavioral Ecology Group of the Jagiellonian University, Krakow, Poland
* corresponding author: michal.r.kolasa@gmail.com, phone: +48 664404716, ORCID: 0000-0003-2143-429X

## Sheet: Supplementary table 1
Supplementary table 1. Summary of microbiome data obtained from Illumina 16S rDNA sequencing for examined beetles. Data presented in number of reads (upper part) and relative share (lower part). Symbols of beetle species followed table 1.
Number of Illumina reads (sequences)
index	D___Archaea;D_1__Euryarchaeota;D_2__Halobacteria;D_3__Halobacteriales;D_4__Deep Sea Hydrothermal Vent Gp 6(DHVEG-6);D_5__uncultured archaeon WCHD3-3;D_6__;D_7__;D_8__;D_9__;D_1__	D___Archaea;D_1__Euryarchaeota;D_2__Halobacteria;D_3__Halobacteriales;D_4__Deep Sea Hydrothermal Vent Gp 6(DHVEG-6);D_5__uncultured archaeon;D_6__;D_7__;D_8__;D_9__;D_1__	D___Archaea;D_1__Euryarchaeota;D_2__Halobacteria;D_3__Halobacteriales;D_4__Deep Sea Hydrothermal Vent Gp 6(DHVEG-6);D_5__uncultured euryarchaeote;D_6__;D_7__;D_8__;D_9__;D_1__	D___Archaea;D_1__Euryarchaeota;D_2__Halobacteria;D_3__Halobacteriales;D_4__Deep Sea Hydrothermal Vent Gp 6(DHVEG-6);D_5__uncultured methanogenic archaeon;D_6__;D_7__;D_8__;D_9__;D_1__	D___Archaea;D_1__Euryarchaeota;D_2__Halobacteria;D_3__Halobacteriales;D_4__Deep Sea Hydrothermal Vent Gp 6(DHVEG-6);__;__;__;__;__;__	D___Archaea;D_1__Euryarchaeota;D_2__Methanobacteria;D_3__Methanobacteriales;D_4__Methanobacteriaceae;D_5__Methanobacterium;D_6__uncultured Methanobacteriaceae archaeon;D_7__;D_8__;D_9__;D_1__	D___Archaea;D_1__Euryarchaeota;D_2__Methanobacteria;D_3__Methanobacteriales;D_4__Methanobacteriaceae;D_5__Methanobacterium;D_6__uncultured archaeon;D_7__;D_8__;D_9__;D_1__	D___Archaea;D_1__Euryarchaeota;D_2__Methanobacteria;D_3__Methanobacteriales;D_4__Methanobacteriaceae;D_5__Methanobacterium;__;__;__;__;__	D___Archaea;D_1__Euryarchaeota;D_2__Methanobacteria;D_3__Methanobacteriales;D_4__Methanobacteriaceae;D_5__Methanobrevibacter;D_6__uncultured Methanobrevibacter sp.;D_7__;D_8__;D_9__;D_1__	D___Archaea;D_1__Euryarchaeota;D_2__Methanobacteria;D_3__Methanobacteriales;D_4__Methanobacteriaceae;D_5__Methanobrevibacter;D_6__uncultured methanogenic archaeon;D_7__;D_8__;D_9__;D_1__	D___Archaea;D_1__Euryarchaeota;D_2__Methanobacteria;D_3__Methanobacteriales;D_4__Methanobacteriaceae;D_5__Methanobrevibacter;__;__;__;__;__	D___Archaea;D_1__Euryarchaeota;D_2__Methanobacteria;D_3__Methanobacteriales;D_4__Methanobacteriaceae;D_5__Methanosphaera;D_6__uncultured archaeon;D_7__;D_8__;D_9__;D_1__	D___Archaea;D_1__Euryarchaeota;D_2__Methanomicrobia;D_3__Methanomicrobiales;D_4__Methanocorpusculaceae;D_5__Methanocorpusculum;D_6__uncultured archaeon;D_7__;D_8__;D_9__;D_1__	D___Archaea;D_1__Euryarchaeota;D_2__Methanomicrobia;D_3__Methanomicrobiales;D_4__Methanoregulaceae;D_5__Methanoregula;__;__;__;__;__	D___Archaea;D_1__Euryarchaeota;D_2__Methanomicrobia;D_3__Methanosarcinales;D_4__Methanosarcinaceae;D_5__Methanimicrococcus;D_6__uncultured archaeon;D_7__;D_8__;D_9__;D_1__	D___Archaea;D_1__Euryarchaeota;D_2__Thermoplasmata;D_3__2a-9;D_4__uncultured archaeon;D_5__;D_6__;D_7__;D_8__;D_9__;D_1__	D___Archaea;D_1__Euryarchaeota;D_2__Thermoplasmata;D_3__Thermoplasmatales;D_4__Terrestrial Miscellaneous Gp(TMEG);D_5__uncultured archaeon;D_6__;D_7__;D_8__;D_9__;D_1__	D___Archaea;D_1__Euryarchaeota;D_2__Thermoplasmata;D_3__Thermoplasmatales;D_4__Thermoplasmatales Incertae Sedis;D_5__Candidatus Methanomethylophilus;D_6__uncultured archaeon;D_7__;D_8__;D_9__;D_1__	D___Archaea;D_1__Thaumarchaeota;D_2__Marine Group I;__;__;__;__;__;__;__;__	D___Archaea;D_1__Thaumarchaeota;D_2__Miscellaneous Crenarchaeotic Group;D_3__uncultured eukaryote;D_4__;D_5__;D_6__;D_7__;D_8__;D_9__;D_1__	D___Archaea;D_1__Thaumarchaeota;D_2__Miscellaneous Crenarchaeotic Group;__;__;__;__;__;__;__;__	D___Archaea;D_1__Thaumarchaeota;D_2__Soil Crenarchaeotic Group(SCG);D_3__uncultured archaeon;D_4__;D_5__;D_6__;D_7__;D_8__;D_9__;D_1__	D___Archaea;D_1__Thaumarchaeota;D_2__Soil Crenarchaeotic Group(SCG);D_3__uncultured crenarchaeote;D_4__;D_5__;D_6__;D_7__;D_8__;D_9__;D_1__	D___Archaea;D_1__Thaumarchaeota;D_2__Soil Crenarchaeotic Group(SCG);__;__;__;__;__;__;__;__	D___Bacteria;D_1__Acidobacteria;D_2__Acidobacteria;D_3__AT-s3-28;D_4__uncultured bacterium;D_5__;D_6__;D_7__;D_8__;D_9__;D_1__	D___Bacteria;D_1__Acidobacteria;D_2__Acidobacteria;D_3__Acidobacteriales;D_4__Acidobacteriaceae (Subgroup 1);D_5__Acidobacterium;D_6__uncultured bacterium;D_7__;D_8__;D_9__;D_1__	D___Bacteria;D_1__Acidobacteria;D_2__Acidobacteria;D_3__Acidobacteriales;D_4__Acidobacteriaceae (Subgroup 1);D_5__Bryocella;D_6__uncultured bacterium;D_7__;D_8__;D_9__;D_1__	D___Bacteria;D_1__Acidobacteria;D_2__Acidobacteria;D_3__Acidobacteriales;D_4__Acidobacteriaceae (Subgroup 1);D_5__Candidatus Koribacter;D_6__uncultured bacterium;D_7__;D_8__;D_9__;D_1__	D___Bacteria;D_1__Acidobacteria;D_2__Acidobacteria;D_3__Acidobacteriales;D_4__Acidobacteriaceae (Subgroup 1);D_5__Candidatus Koribacter;__;__;__;__;__	D___Bacteria;D_1__Acidobacteria;D_2__Acidobacteria;D_3__Acidobacteriales;D_4__Acidobacteriaceae (Subgroup 1);D_5__Granulicella;D_6__uncultured bacterium;D_7__;D_8__;D_9__;D_1__	D___Bacteria;D_1__Acidobacteria;D_2__Acidobacteria;D_3__Acidobacteriales;D_4__Acidobacteriaceae (Subgroup 1);D_5__Granulicella;__;__;__;__;__	D___Bacteria;D_1__Acidobacteria;D_2__Acidobacteria;D_3__Acidobacteriales;D_4__Acidobacteriaceae (Subgroup 1);D_5__Telmatobacter;D_6__uncultured bacterium;D_7__;D_8__;D_9__;D_1__	D___Bacteria;D_1__Acidobacteria;D_2__Acidobacteria;D_3__Acidobacteriales;D_4__Acidobacteriaceae (Subgroup 1);D_5__Terriglobus;D_6__uncultured bacterium;D_7__;D_8__;D_9__;D_1__	D___Bacteria;D_1__Acidobacteria;D_2__Acidobacteria;D_3__Acidobacteriales;D_4__Acidobacteriaceae (Subgroup 1);D_5__uncultured;D_6__uncultured bacterium;D_7__;D_8__;D_9__;D_1__	D___Bacteria;D_1__Acidobacteria;D_2__Acidobacteria;D_3__Acidobacteriales;D_4__Acidobacteriaceae (Subgroup 1);D_5__uncultured;__;__;__;__;__	D___Bacteria;D_1__Acidobacteria;D_2__Acidobacteria;D_3__Acidobacteriales;D_4__Acidobacteriaceae (Subgroup 1);__;__;__;__;__;__	D___Bacteria;D_1__Acidobacteria;D_2__Acidobacteria;D_3__Subgroup 11;D_4__uncultured bacterium;D_5__;D_6__;D_7__;D_8__;D_9__;D_1__	D___Bacteria;D_1__Acidobacteria;D_2__Acidobacteria;D_3__Subgroup 13;D_4__uncultured bacterium;D_5__;D_6__;D_7__;D_8__;D_9__;D_1__	D___Bacteria;D_1__Acidobacteria;D_2__Acidobacteria;D_3__Subgroup 17;D_4__uncultured Acidobacteria bacterium;D_5__;D_6__;D_7__;D_8__;D_9__;D_1__	D___Bacteria;D_1__Acidobacteria;D_2__Acidobacteria;D_3__Subgroup 17;D_4__uncultured bacterium;D_5__;D_6__;D_7__;D_8__;D_9__;D_1__	D___Bacteria;D_1__Acidobacteria;D_2__Acidobacteria;D_3__Subgroup 17;__;__;__;__;__;__;__	D___Bacteria;D_1__Acidobacteria;D_2__Acidobacteria;D_3__Subgroup 18;D_4__uncultured bacterium;D_5__;D_6__;D_7__;D_8__;D_9__;D_1__	D___Bacteria;D_1__Acidobacteria;D_2__Acidobacteria;D_3__Subgroup 2;D_4__uncultured Acidobacteria bacterium;D_5__;D_6__;D_7__;D_8__;D_9__;D_1__	D___Bacteria;D_1__Acidobacteria;D_2__Acidobacteria;D_3__Subgroup 2;D_4__uncultured bacterium;D_5__;D_6__;D_7__;D_8__;D_9__;D_1__	D___Bacteria;D_1__Acidobacteria;D_2__Acidobacteria;D_3__Subgroup 2;D_4__uncultured forest soil bacterium;D_5__;D_6__;D_7__;D_8__;D_9__;D_1__	D___Bacteria;D_1__Acidobacteria;D_2__Acidobacteria;D_3__Subgroup 3;D_4__Elev-16S-1166;D_5__uncultured bacterium;D_6__;D_7__;D_8__;D_9__;D_1__	D___Bacteria;D_1__Acidobacteria;D_2__Acidobacteria;D_3__Subgroup 3;D_4__SJA-149;D_5__uncultured Acidobacteria bacterium;D_6__;D_7__;D_8__;D_9__;D_1__	D___Bacteria;D_1__Acidobacteria;D_2__Acidobacteria;D_3__Subgroup 3;D_4__SJA-149;D_5__uncultured bacterium;D_6__;D_7__;D_8__;D_9__;D_1__	D___Bacteria;D_1__Acidobacteria;D_2__Acidobacteria;D_3__Subgroup 3;D_4__SJA-149;D_5__uncultured soil bacterium;D_6__;D_7__;D_8__;D_9__;D_1__
Bdec1																									7																23							46
Bdec1																																																9
Bdec2
Bdec3																						3
Bdec4																																																1
Bdec5
Bdec6
Bdec7																																																27
Bdec8
Bdec9					2																																											25
Bmod1
Bmod1
Bmod2																																																23
Bmod3																																									5			2
Bmod4						3
Bmod5
Bmod6
Bmod7
Bmod8
Bmod9
Bpun1																																															8
Bpun1
Bpun2																																						3		15	28	7
Bpun3																																									7
Bpun4																																					7
Bpun5
Bpun6																												44																			11
Bpun7
Bpun8																																									1							22
Bpun9																																																19
Bvar1
Bvar1																																									8
Bvar2																																									6
Bvar3																																																14
Bvar4																																																13
Bvar5																																																6
Bvar6					4																																											28
Bvar7																												16																3				64
Bvar8					2																																									11		24
Bvar9
Plim1																																																3
Plim1
Plim2
Plim3
Plim4
Plim5
Plim6																																									7							17
Plim7
Plim8
Plim9
Prip1
Prip1
Prip2
Prip3
Prip4
Prip5
Prip6
Prip7
Prip8
Prip9
Prub1
Prub2							3
Prub3
Prub4
Prub5
Prub6
Prub7
Prub8
Prub9
Pruf1
Pruf1																																				8
Pruf2
Pruf3
Pruf4
Pruf5				1																		7										17											17
Pruf6
Pruf7
Pruf8
Pruf9
Aven1
Aven1
Aven2															7	2																		3	11							4		4
Aven3
Aven4																								7													9
Aven5	7		8								2												13					4
Aven6
Aven7																																									5							54
Aven8
Aven9
Cmus1
Cmus1
Cmus2
Cmus3
Cmus4
Cmus5
Cmus6
Cmus7							3																												23									13
Cmus8
Cmus9
Cduo1				4																		18									1	16	21	18	27	16								14			24
Cduo1					6						3													13		22
Cduo2																						5											26
Cduo3																								6			18						3
Cduo4																						6
Cduo5
Cduo6																																				7
Cduo7																														12
Cduo8
Cduo9																								8						12										8
Cqua1
Cqua1
Cqua2
Cqua3
Cqua4			24			8											6			6									8						6								4					11
Cqua5
Cqua6
Cqua7
Cqua8
Cqua9
Asig1
Asig2
Asig3
Asig4																																	9
Asig5
Asig6																						2
Asig7
Asig8
Asig9
Asig1
Cleu1
Cleu1																																	1
Cleu2																																	19
Cleu3																															25
Cleu4
Cleu5
Cleu6																								3			12
Cleu8
Cleu9																																	3
Eovu1
Eovu1
Eovu2														6					2																				7
Eovu3
Eovu4																						11																								11
Eovu5																								3									11
Eovu6																						6
Eovu7		3			9			8																				9				15									11							23
Eovu8
Eovu9					5																4			2				17				23		9	13	13													11
Pinu1
Pinu1
Pinu2
Pinu3
Pinu4
Pinu5																												22
Pinu6
Pinu7
Pinu8
Pinu9
Adep1											62	7	11					18																	1									17
Adep2											2913	12	98					14												25														25
Adep3											55	9	15					4
Adep4											27		15					22
Adep5											348	118
Ahae1											1
Ahae2									513		2389	77																																6	11
Ahae3											221	13
Ahae4											4	8	2
Ahae5											125	29	14					11
Apus1											15	5
Apus2											69	15	58					1
Apus3											15
Apus4											33		33					7
Apus5											29		6
Asph1											64
Asph2											57
Asph3											71
Asph4										26	8
Asph5											57
Oruf1											19	32	8
Oruf2											447	34	8
Oruf3											77							7
Oruf4
Oruf5											646	26	5					23
Osim1										6	81	3
Osim2										89	324
Osim3											778	17
Osim4											654	39	12
Osim5											395	55
Otau1											83	23	2
Otau2											54	7						1
Otau3											26	14						4
Otau4											65	1	8					18
Otau5											121	13	7					15
Oova1											18
Oova2											69	1
Oova3											24
Oova4											26		7
Oova5											12
Relative frequency (in respect to the whole microbiome)
	D___Archaea;D_1__Euryarchaeota;D_2__Halobacteria;D_3__Halobacteriales;D_4__Deep Sea Hydrothermal Vent Gp 6(DHVEG-6);D_5__uncultured archaeon WCHD3-3;D_6__;D_7__;D_8__;D_9__;D_1__	D___Archaea;D_1__Euryarchaeota;D_2__Halobacteria;D_3__Halobacteriales;D_4__Deep Sea Hydrothermal Vent Gp 6(DHVEG-6);D_5__uncultured archaeon;D_6__;D_7__;D_8__;D_9__;D_1__	D___Archaea;D_1__Euryarchaeota;D_2__Halobacteria;D_3__Halobacteriales;D_4__Deep Sea Hydrothermal Vent Gp 6(DHVEG-6);D_5__uncultured euryarchaeote;D_6__;D_7__;D_8__;D_9__;D_1__	D___Archaea;D_1__Euryarchaeota;D_2__Halobacteria;D_3__Halobacteriales;D_4__Deep Sea Hydrothermal Vent Gp 6(DHVEG-6);D_5__uncultured methanogenic archaeon;D_6__;D_7__;D_8__;D_9__;D_1__	D___Archaea;D_1__Euryarchaeota;D_2__Halobacteria;D_3__Halobacteriales;D_4__Deep Sea Hydrothermal Vent Gp 6(DHVEG-6);__;__;__;__;__;__	D___Archaea;D_1__Euryarchaeota;D_2__Methanobacteria;D_3__Methanobacteriales;D_4__Methanobacteriaceae;D_5__Methanobacterium;D_6__uncultured Methanobacteriaceae archaeon;D_7__;D_8__;D_9__;D_1__	D___Archaea;D_1__Euryarchaeota;D_2__Methanobacteria;D_3__Methanobacteriales;D_4__Methanobacteriaceae;D_5__Methanobacterium;D_6__uncultured archaeon;D_7__;D_8__;D_9__;D_1__	D___Archaea;D_1__Euryarchaeota;D_2__Methanobacteria;D_3__Methanobacteriales;D_4__Methanobacteriaceae;D_5__Methanobacterium;__;__;__;__;__	D___Archaea;D_1__Euryarchaeota;D_2__Methanobacteria;D_3__Methanobacteriales;D_4__Methanobacteriaceae;D_5__Methanobrevibacter;D_6__uncultured Methanobrevibacter sp.;D_7__;D_8__;D_9__;D_1__	D___Archaea;D_1__Euryarchaeota;D_2__Methanobacteria;D_3__Methanobacteriales;D_4__Methanobacteriaceae;D_5__Methanobrevibacter;D_6__uncultured methanogenic archaeon;D_7__;D_8__;D_9__;D_1__	D___Archaea;D_1__Euryarchaeota;D_2__Methanobacteria;D_3__Methanobacteriales;D_4__Methanobacteriaceae;D_5__Methanobrevibacter;__;__;__;__;__	D___Archaea;D_1__Euryarchaeota;D_2__Methanobacteria;D_3__Methanobacteriales;D_4__Methanobacteriaceae;D_5__Methanosphaera;D_6__uncultured archaeon;D_7__;D_8__;D_9__;D_1__	D___Archaea;D_1__Euryarchaeota;D_2__Methanomicrobia;D_3__Methanomicrobiales;D_4__Methanocorpusculaceae;D_5__Methanocorpusculum;D_6__uncultured archaeon;D_7__;D_8__;D_9__;D_1__	D___Archaea;D_1__Euryarchaeota;D_2__Methanomicrobia;D_3__Methanomicrobiales;D_4__Methanoregulaceae;D_5__Methanoregula;__;__;__;__;__	D___Archaea;D_1__Euryarchaeota;D_2__Methanomicrobia;D_3__Methanosarcinales;D_4__Methanosarcinaceae;D_5__Methanimicrococcus;D_6__uncultured archaeon;D_7__;D_8__;D_9__;D_1__	D___Archaea;D_1__Euryarchaeota;D_2__Thermoplasmata;D_3__2a-9;D_4__uncultured archaeon;D_5__;D_6__;D_7__;D_8__;D_9__;D_1__	D___Archaea;D_1__Euryarchaeota;D_2__Thermoplasmata;D_3__Thermoplasmatales;D_4__Terrestrial Miscellaneous Gp(TMEG);D_5__uncultured archaeon;D_6__;D_7__;D_8__;D_9__;D_1__	D___Archaea;D_1__Euryarchaeota;D_2__Thermoplasmata;D_3__Thermoplasmatales;D_4__Thermoplasmatales Incertae Sedis;D_5__Candidatus Methanomethylophilus;D_6__uncultured archaeon;D_7__;D_8__;D_9__;D_1__	D___Archaea;D_1__Thaumarchaeota;D_2__Marine Group I;__;__;__;__;__;__;__;__	D___Archaea;D_1__Thaumarchaeota;D_2__Miscellaneous Crenarchaeotic Group;D_3__uncultured eukaryote;D_4__;D_5__;D_6__;D_7__;D_8__;D_9__;D_1__	D___Archaea;D_1__Thaumarchaeota;D_2__Miscellaneous Crenarchaeotic Group;__;__;__;__;__;__;__;__	D___Archaea;D_1__Thaumarchaeota;D_2__Soil Crenarchaeotic Group(SCG);D_3__uncultured archaeon;D_4__;D_5__;D_6__;D_7__;D_8__;D_9__;D_1__	D___Archaea;D_1__Thaumarchaeota;D_2__Soil Crenarchaeotic Group(SCG);D_3__uncultured crenarchaeote;D_4__;D_5__;D_6__;D_7__;D_8__;D_9__;D_1__	D___Archaea;D_1__Thaumarchaeota;D_2__Soil Crenarchaeotic Group(SCG);__;__;__;__;__;__;__;__	D___Bacteria;D_1__Acidobacteria;D_2__Acidobacteria;D_3__AT-s3-28;D_4__uncultured bacterium;D_5__;D_6__;D_7__;D_8__;D_9__;D_1__	D___Bacteria;D_1__Acidobacteria;D_2__Acidobacteria;D_3__Acidobacteriales;D_4__Acidobacteriaceae (Subgroup 1);D_5__Acidobacterium;D_6__uncultured bacterium;D_7__;D_8__;D_9__;D_1__	D___Bacteria;D_1__Acidobacteria;D_2__Acidobacteria;D_3__Acidobacteriales;D_4__Acidobacteriaceae (Subgroup 1);D_5__Bryocella;D_6__uncultured bacterium;D_7__;D_8__;D_9__;D_1__	D___Bacteria;D_1__Acidobacteria;D_2__Acidobacteria;D_3__Acidobacteriales;D_4__Acidobacteriaceae (Subgroup 1);D_5__Candidatus Koribacter;D_6__uncultured bacterium;D_7__;D_8__;D_9__;D_1__	D___Bacteria;D_1__Acidobacteria;D_2__Acidobacteria;D_3__Acidobacteriales;D_4__Acidobacteriaceae (Subgroup 1);D_5__Candidatus Koribacter;__;__;__;__;__	D___Bacteria;D_1__Acidobacteria;D_2__Acidobacteria;D_3__Acidobacteriales;D_4__Acidobacteriaceae (Subgroup 1);D_5__Granulicella;D_6__uncultured bacterium;D_7__;D_8__;D_9__;D_1__	D___Bacteria;D_1__Acidobacteria;D_2__Acidobacteria;D_3__Acidobacteriales;D_4__Acidobacteriaceae (Subgroup 1);D_5__Granulicella;__;__;__;__;__	D___Bacteria;D_1__Acidobacteria;D_2__Acidobacteria;D_3__Acidobacteriales;D_4__Acidobacteriaceae (Subgroup 1);D_5__Telmatobacter;D_6__uncultured bacterium;D_7__;D_8__;D_9__;D_1__	D___Bacteria;D_1__Acidobacteria;D_2__Acidobacteria;D_3__Acidobacteriales;D_4__Acidobacteriaceae (Subgroup 1);D_5__Terriglobus;D_6__uncultured bacterium;D_7__;D_8__;D_9__;D_1__	D___Bacteria;D_1__Acidobacteria;D_2__Acidobacteria;D_3__Acidobacteriales;D_4__Acidobacteriaceae (Subgroup 1);D_5__uncultured;D_6__uncultured bacterium;D_7__;D_8__;D_9__;D_1__	D___Bacteria;D_1__Acidobacteria;D_2__Acidobacteria;D_3__Acidobacteriales;D_4__Acidobacteriaceae (Subgroup 1);D_5__uncultured;__;__;__;__;__	D___Bacteria;D_1__Acidobacteria;D_2__Acidobacteria;D_3__Acidobacteriales;D_4__Acidobacteriaceae (Subgroup 1);__;__;__;__;__;__	D___Bacteria;D_1__Acidobacteria;D_2__Acidobacteria;D_3__Subgroup 11;D_4__uncultured bacterium;D_5__;D_6__;D_7__;D_8__;D_9__;D_1__	D___Bacteria;D_1__Acidobacteria;D_2__Acidobacteria;D_3__Subgroup 13;D_4__uncultured bacterium;D_5__;D_6__;D_7__;D_8__;D_9__;D_1__	D___Bacteria;D_1__Acidobacteria;D_2__Acidobacteria;D_3__Subgroup 17;D_4__uncultured Acidobacteria bacterium;D_5__;D_6__;D_7__;D_8__;D_9__;D_1__	D___Bacteria;D_1__Acidobacteria;D_2__Acidobacteria;D_3__Subgroup 17;D_4__uncultured bacterium;D_5__;D_6__;D_7__;D_8__;D_9__;D_1__	D___Bacteria;D_1__Acidobacteria;D_2__Acidobacteria;D_3__Subgroup 17;__;__;__;__;__;__;__	D___Bacteria;D_1__Acidobacteria;D_2__Acidobacteria;D_3__Subgroup 18;D_4__uncultured bacterium;D_5__;D_6__;D_7__;D_8__;D_9__;D_1__	D___Bacteria;D_1__Acidobacteria;D_2__Acidobacteria;D_3__Subgroup 2;D_4__uncultured Acidobacteria bacterium;D_5__;D_6__;D_7__;D_8__;D_9__;D_1__	D___Bacteria;D_1__Acidobacteria;D_2__Acidobacteria;D_3__Subgroup 2;D_4__uncultured bacterium;D_5__;D_6__;D_7__;D_8__;D_9__;D_1__	D___Bacteria;D_1__Acidobacteria;D_2__Acidobacteria;D_3__Subgroup 2;D_4__uncultured forest soil bacterium;D_5__;D_6__;D_7__;D_8__;D_9__;D_1__	D___Bacteria;D_1__Acidobacteria;D_2__Acidobacteria;D_3__Subgroup 3;D_4__Elev-16S-1166;D_5__uncultured bacterium;D_6__;D_7__;D_8__;D_9__;D_1__	D___Bacteria;D_1__Acidobacteria;D_2__Acidobacteria;D_3__Subgroup 3;D_4__SJA-149;D_5__uncultured Acidobacteria bacterium;D_6__;D_7__;D_8__;D_9__;D_1__	D___Bacteria;D_1__Acidobacteria;D_2__Acidobacteria;D_3__Subgroup 3;D_4__SJA-149;D_5__uncultured bacterium;D_6__;D_7__;D_8__;D_9__;D_1__	D___Bacteria;D_1__Acidobacteria;D_2__Acidobacteria;D_3__Subgroup 3;D_4__SJA-149;D_5__uncultured soil bacterium;D_6__;D_7__;D_8__;D_9__;D_1__
Bdec1																									0.586319																0.192659							0.385392
Bdec1																																																0.313687
Bdec2
Bdec3																						0.762815
Bdec4																																																0.717514
Bdec5
Bdec6
Bdec7																																																0.693749
Bdec8
Bdec9					0.235585																																											0.287657
Bmod1
Bmod1
Bmod2																																																0.65585
Bmod3																																									0.113212			0.45326
Bmod4						0.117758
Bmod5
Bmod6
Bmod7
Bmod8
Bmod9
Bpun1																																															0.335132
Bpun1
Bpun2																																						0.126422		0.632191	0.118837	0.295558
Bpun3																																									0.393786
Bpun4																																					0.496278
Bpun5
Bpun6																												0.931197																			0.233163
Bpun7
Bpun8																																									0.642134							0.141334
Bpun9																																																0.113163
Bvar1
Bvar1																																									0.373955
Bvar2																																									0.361977
Bvar3																																																0.862175
Bvar4																																																0.92369
Bvar5																																																0.136529
Bvar6					0.235571																																											0.147438
Bvar7																												0.317429																0.595368				0.127194
Bvar8					0.991818																																									0.495987		0.182695
Bvar9
Plim1																																																0.253599
Plim1
Plim2
Plim3
Plim4
Plim5
Plim6																																									0.894581							0.217275
Plim7
Plim8
Plim9
Prip1
Prip1
Prip2
Prip3
Prip4
Prip5
Prip6
Prip7
Prip8
Prip9
Prub1
Prub2							0.983922
Prub3
Prub4
Prub5
Prub6
Prub7
Prub8
Prub9
Pruf1
Pruf1																																				0.222476
Pruf2
Pruf3
Pruf4
Pruf5				0.212382																		0.142595										0.346353											0.346473
Pruf6
Pruf7
Pruf8
Pruf9
Aven1
Aven1
Aven2															0.123797	0.353756																		0.536447	0.194587							0.777156		0.777516
Aven3
Aven4																								0.927976													0.119322
Aven5	0.291113		0.239343								0.563777												0.366476					0.112832
Aven6
Aven7																																									0.138739							0.149851
Aven8
Aven9
Cmus1
Cmus1
Cmus2
Cmus3
Cmus4
Cmus5
Cmus6
Cmus7							0.638787																												0.489768									0.276962
Cmus8
Cmus9
Cduo1				0.11754																		0.499487									0.277631	0.444333	0.583447	0.538919	0.759596	0.445348								0.389853			0.66858
Cduo1					0.198268						0.929771													0.429384		0.682175
Cduo2																						0.255638											0.133258
Cduo3																								0.17529			0.525963						0.877648
Cduo4																						0.265763
Cduo5
Cduo6																																				0.289711
Cduo7																														0.614597
Cduo8
Cduo9																								0.798961						0.119943										0.856392
Cqua1
Cqua1
Cqua2
Cqua3
Cqua4			0.225746			0.738668											0.554422			0.554729									0.738848						0.554145								0.369452					0.116255
Cqua5
Cqua6
Cqua7
Cqua8
Cqua9
Asig1
Asig2
Asig3
Asig4																																	0.578485
Asig5
Asig6																						0.469567
Asig7
Asig8
Asig9
Asig1
Cleu1
Cleu1																																	0.226142
Cleu2																																	0.458937
Cleu3																															0.489428
Cleu4
Cleu5
Cleu6																								0.377216			0.159434
Cleu8
Cleu9																																	0.816145
Eovu1
Eovu1
Eovu2														0.147449					0.349186																				0.12222
Eovu3
Eovu4																						0.555275																								0.555584
Eovu5																								0.568289									0.283846
Eovu6																						0.812238
Eovu7		0.283954			0.851744			0.743115																				0.83595				0.139337									0.121944							0.213712
Eovu8
Eovu9					0.755669																0.548914			0.274465				0.233318				0.315717		0.123585	0.178527	0.178559													0.151116
Pinu1
Pinu1
Pinu2
Pinu3
Pinu4
Pinu5																												0.296383
Pinu6
Pinu7
Pinu8
Pinu9
Adep1											0.293794	0.331873	0.521418					0.853275																	0.474819									0.859776
Adep2											0.786349	0.326483	0.266636					0.381144												0.684179														0.684487
Adep3											0.398913	0.653257	0.188447					0.292842
Adep4											0.118168		0.656564					0.963242
Adep5											0.155285	0.616523
Ahae1											0.827415
Ahae2									0.418793		0.195849	0.643854																																0.522483	0.924257
Ahae3											0.144637	0.612641
Ahae4											0.422864	0.846863	0.211539
Ahae5											0.986723	0.229146	0.116474					0.869469
Apus1											0.49253	0.164258
Apus2											0.144648	0.314977	0.121827					0.212672
Apus3											0.927538
Apus4											0.421558		0.422673					0.853638
Apus5											0.157737		0.326869
Asph1											0.379144
Asph2											0.878231
Asph3											0.596389
Asph4										0.172156	0.534688
Asph5											0.23795
Oruf1											0.144613	0.368338	0.76732
Oruf2											0.56797	0.387447	0.911993
Oruf3											0.637322							0.579753
Oruf4
Oruf5											0.738699	0.299522	0.576176					0.265564
Osim1										0.813946	0.199722	0.477527
Osim2										0.61815	0.225174
Osim3											0.527851	0.729817
Osim4											0.552222	0.328914	0.932265
Osim5											0.477624	0.668238
Otau1											0.156514	0.417969	0.363634
Otau2											0.659912	0.854949						0.122145
Otau3											0.364437	0.19695						0.563816
Otau4											0.985958	0.138717	0.119893					0.249754
Otau5											0.163487	0.175935	0.947585					0.235668
Oova1											0.117325
Oova2											0.449118	0.653884
Oova3											0.98334
Oova4											0.131832		0.355421
Oova5											0.887574
[truncated: 206 more columns]

## Sheet: Supplementary table 2
Supplementary table 2. Shares of bacteria taxa found in any of examined beetle hosts in frequencies higher than 1% (in bold and green) or 5% (in bold and yellow). Presented are only these taxa, which were found in high share in more than half of examined individuals in any of infected host.
Domain	Bacteria	Bacteria	Bacteria	Bacteria	Bacteria	Bacteria	Bacteria	Bacteria	Bacteria	Bacteria	Bacteria	Bacteria	Bacteria	Bacteria	Bacteria	Bacteria	Bacteria	Bacteria	Bacteria	Bacteria	Bacteria	Bacteria	Bacteria	Bacteria
Phylum	Bacteroidetes	Bacteroidetes	Firmicutes	Firmicutes	Firmicutes	Firmicutes	Firmicutes	Firmicutes	Firmicutes	Proteobacteria	Proteobacteria	Proteobacteria	Proteobacteria	Proteobacteria	Proteobacteria	Proteobacteria	Proteobacteria	Proteobacteria	Proteobacteria	Proteobacteria	Proteobacteria	Proteobacteria	Proteobacteria	Tenericutes
Class	Flavobacteriia	Flavobacteriia	Bacilli	Bacilli	Bacilli	Bacilli	Bacilli	Bacilli	Clostridia	Alphaproteobacteria	Alphaproteobacteria	Alphaproteobacteria	Betaproteobacteria	Gammaproteobacteria	Gammaproteobacteria	Gammaproteobacteria	Gammaproteobacteria	Gammaproteobacteria	Gammaproteobacteria	Gammaproteobacteria	Gammaproteobacteria	Gammaproteobacteria	Gammaproteobacteria	Mollicutes
Order	Flavobacteriales	Flavobacteriales	Bacillales	Bacillales	Lactobacillales	Lactobacillales	Lactobacillales	Lactobacillales	Clostridiales	Rickettsiales	Rickettsiales	Sphingomonadales	Burkholderiales	Aeromonadales	Enterobacteriales	Enterobacteriales	Enterobacteriales	Orbales	Pasteurellales	Pseudomonadales	Pseudomonadales	Pseudomonadales		Entomoplasmatales
Family	Flavobacteriaceae	Flavobacteriaceae	Planococcaceae	Planococcaceae	Carnobacteriaceae	Carnobacteriaceae	Enterococcaceae	Enterococcaceae	Ruminococcaceae	Anaplasmataceae	Rickettsiaceae	Sphingomonadaceae	Comamonadaceae	Aeromonadaceae	Enterobacteriaceae	Enterobacteriaceae	Enterobacteriaceae	Orbaceae	Pasteurellaceae	Moraxellaceae	Pseudomonadaceae			Spiroplasmataceae
Genus	Empedobacter		Solibacillus		Carnobacterium		Enterococcus			Wolbachia	Rickettsia	Sphingomonas		Aeromonas	Escherichia-Shigella	Pantoea		Orbus	Pasteurella	Acinetobacter	Pseudomonas			Spiroplasma
Carabidae
Bembidion decorum		0.0032		0.0004			0.0001	0.0033	0.0001	0.0001	0.086	0.0073	0.0196	0.0119			0.0283	0.5178		0.0295	0.0109	0.0002	0.0001	0.0407
SD		0.0048		0.0007				0.0062	0.0001		0.3427	0.0073	0.0331	0.0131			0.0926	0.2939		0.0479	0.0144	0.0004	0.0003	0.1391
Bembidion modestum		0.0002					0.0004			0.0004	0.0001	0.0012	0.0055	0.0143			0.0068	0.2488		0.0013	0.0022	0.0008
SD		0.0004					0.0005			0.0004		0.0011	0.004	0.0127			0.0077	0.2622		0.0018	0.0022	0.0003
Bembidion punctulatum		0.0004			0.0005		0.0545	0.0033		0.1756	0.1469	0.0059	0.0659	0.0288			0.045	0.0802		0.0011	0.1526		0.0001	0.0001
SD		0.0004			0.0015		0.1734			0.2694	0.2221	0.0067	0.1042	0.0148			0.0391	0.0649		0.0017	0.5337		0.0002	0.0001
Bembidion varicolor		0.0024		0.0001			0.0224	0.0013	0.0005	0.2856		0.0114	0.0309	0.0247			0.0211	0.2015		0.0172	0.044		0.0104	0.0004
SD		0.0013					0.0471	0.0039	0.0003	0.3112		0.0082	0.0754	0.0738			0.0527	0.2538		0.0149	0.159		0.0096
Staphylinidae
Paederus limnophilus		0.0314						0.0027		0.0758	0.2009	0.0005	0.0007				0.0805	0.0017		0.0024	0.0023	0.5319		0.0531
SD		0.0728						0.0131		0.3785	0.3099	0.001	0.001				0.2104	0.0013		0.0072	0.0052	0.3668		0.1554
Paederus riparius		0.0363					0.0003			0.2044	0.0062	0.0017	0.0018	0.0001			0.0356	0.0007		0.0004	0.0336	0.4833		0.1989
SD		0.0823					0.0005			0.2842	0.0221	0.0055	0.0023				0.1762	0.0006		0.0003	0.0738	0.3812		0.4288
Paederidus rubrothoracicus		0.0148				0.0001	0.0006	0.0109	0.0118	0.0001		0.0008	0.0094	0.0134			0.1898	0.0002		0.0404	0.0741	0.5238		0.0003
SD		0.0391					0.0016	0.0192	0.0181	0.0001		0.002	0.0199	0.0313			0.457	0.0002		0.135	0.1295	0.4667		0.0005
Paederidus ruficollis		0.0824						0.0003	0.0138	0.3343		0.0005	0.0161	0.0417			0.0122	0.0061		0.0057	0.0305	0.3263		0.0007
SD		0.1156						0.0003	0.022	0.2456		0.0002	0.0489	0.1631			0.0317	0.0067		0.0096	0.0845	0.3696		0.0029
Curculionidae
Argoptochus quadrisignatus		0.0001					0.0014		0.0001	0.2215	0.3594	0.0007	0.0168			0.0002	0.1059			0.0018	0.0069
SD		0.0003					0.006			0.2279	0.3258	0.0016	0.0786			0.0003	0.3426			0.0058	0.0055
Centricnemus leucogrammus	0.0007	0.0013	0.0006	0.0041			0.0019			0.0402	0.0009	0.1255	0.0039	0.0024	0.0024	0.1087	0.006	0.0075		0.0254	0.0266	0.0043	0.0005	0.0005
SD	0.0008	0.0026		0.0007			0.0072			0.1068	0.0016	0.127	0.0067	0.0025		0.4554	0.0077	0.0079		0.0471	0.0202	0.0041		0.0016
Eusomus ovulum								0.0001		0.2149	0.4954	0.0014	0.0263			0.1519	0.0003			0.0008	0.0008
SD										0.2081	0.2716	0.0014	0.0404			0.37	0.0005			0.002	0.0011
Polydrusus inustus										0.3407	0.39	0.0023	0.0172	0.0348		0.005	0.0149			0.014	0.0319			0.0383
SD										0.144	0.1777	0.0035	0.0855	0.173		0.0105	0.0471			0.024	0.1019			0.0406
Chrysomelidae
Aphthona venustula		0.0001					0.0001		0.0001	0.4676	0.0844	0.0053	0.0524	0.0029	0.001	0.0046	0.0636			0.0027	0.0477		0.0005
SD		0.0001								0.307	0.3974	0.0064	0.0779			0.0086	0.1322			0.0039	0.1093		0.0023
Crioceris duodecimpunctata		0.0002		0.0007			0.0001	0.0042	0.0002	0.0002		0.0596	0.0516	0.0004		0.0276	0.0033			0.0029	0.1041		0.0002	0.0006
SD		0.0004		0.0028				0.0071	0.0001	0.0003		0.0451	0.1131			0.0198	0.0056			0.0036	0.1288		0.0001	0.002
Crioceris quatuordecimpunctata										0.9197	0.0001	0.0003	0.0123			0.0003	0.0003			0.0001	0.0094			0.0018
SD										0.2108		0.0005	0.0528			0.0004				0.0003	0.028			0.0083
Cheilotoma musciformis										0.0001	0.559	0.001	0.0001	0.0203		0.0057	0.0181			0.0001	0.0219
SD											0.2313	0.0011	0.0002	0.1011		0.023					0.0584
Scarabaeidae
Aphodius depressus	0.0029	0.0009	0.0195	0.0228	0.0001	0.0287		0.0003	0.1693	0.0004	0.0002	0.0001	0.0013		0.0012		0.0003	0.0005		0.2956	0.0186	0.0002
SD	0.0032	0.0007	0.0195	0.0263		0.0714		0.0001	0.1541	0.0002	0.0002	0.0001	0.0025		0.0004		0.0001	0.0012		0.2863	0.0326	0.0002
Aphodius haemorrhoidalis	0.0047	0.0133	0.0116	0.0088		0.0002		0.0004	0.0194	0.1549	0.0006	0.0041	0.0225		0.0016		0.0006		0.0002	0.3555	0.0049	0.0005	0.0464	0.0002
SD	0.0047	0.0056	0.01	0.0062		0.0002		0.0004	0.0133	0.0517	0.0007	0.0041	0.0267		0.0022		0.0006		0.0001	0.2006	0.0055	0.001	0.064
Aphodius pusillus	0.0176	0.009	0.0942	0.0098	0.0008	0.0002			0.071	0.0022	0.0013	0.0011	0.0124		0.0098				0.0007	0.4563	0.0061	0.0015	0.0258	0.0014
SD	0.0169	0.0123	0.1121	0.0117					0.0374	0.0002	0.0016	0.0018	0.0071		0.0169					0.1439	0.001	0.0027	0.0602
Aphodius sphacelatus	0.0516	0.0004	0.0047	0.031	0.1024	0.005		0.0769	0.0119			0.0006	0.008				0.0004			0.2372	0.0449		0.152	0.0212
SD	0.0658		0.0027	0.0211	0.1184			0.0963	0.0084				0.005							0.1956	0.0111		0.1528	0.049
Onthophagus ruficapillus	0.0006	0.0032	0.0304	0.0474		0.0001	0.0005	0.0041	0.0714	0.0094	0.0001	0.0002	0.0098		0.0349		0.0001		0.2558	0.1926	0.0086
SD	0.0009	0.0058	0.0423	0.0549			0.0009	0.0083	0.0662	0.0157			0.0177		0.0506				0.2419	0.1859	0.0077
Onthophagus similis	0.0163	0.0033	0.0051	0.0378				0.0006	0.0175	0.3002	0.0001	0.0004	0.0024		0.0141		0.056		0.0007	0.368	0.0004
SD	0.0209	0.0024	0.0045	0.0476				0.0005	0.0164	0.0388	0.0001	0.0005	0.0026		0.0144		0.0568		0.0013	0.2512	0.0001
Onthophagus taurus	0.0012	0.01	0.0045	0.0204			0.0069		0.1407	0.0575		0.0001	0.0148			0.0001	0.0005			0.3626	0.0037
SD	0.0003	0.0103	0.002	0.0038					0.0903	0.0415			0.0094				0.0004			0.2602	0.0056
Onthophagus ovatus	0.0047	0.0142	0.0974	0.011		0.0004	0.0139		0.0292		0.0001	0.0141	0.0066		0.0004		0.0009		0.0014	0.3537	0.0161
SD	0.0027	0.0109	0.1107	0.008			0.0212		0.011			0.0103	0.0042		0.0001				0.0016	0.1645	0.0108

## Sheet: Supplementary table 3a
Supplementary table 3a. Kruskal-Wallis statistics calculated between microbiota diversities (based on four metrics: OTU, Shannon, Faith and Pielou) found in particular host beetles presented on three levels: trophic guilds assignment, family affinity and on species level.
Group 1	Group 2	OTU		Shannon		Faith		Pielou
		H	p-value	H	p-value	H	p-value	H	p-value
TROPHIC GUILDS
Carnivorous (n=58)	Herbivorous (n=97)	0.40	0.527	0.53	0.466	31.45	0.000	26.86	0.000
	Detritivorous (n=40)	31.10	0.000	37.93	0.000	21.05	0.000	34.89	0.000
Herbivorous (n=97)	Detritivorous (n=40)	41.40	0.000	38.11	0.000	1.61	0.205	1.39	0.238
FAMILIES
Carabidae (n=39)	Staphylinidae (n=39)	36.03	0.000	28.75	0.000	10.60	0.001	1.32	0.251
	Curculionidae (n=37)	21.06	0.000	12.97	0.000	22.11	0.000	2.32	0.128
	Chrysomelidae (n=40)	13.89	0.000	8.48	0.004	0.89	0.347	13.23	0.000
	Scarabeidae (n=40)	6.58	0.010	11.51	0.001	37.47	0.000	17.32	0.000
Staphylinidae (n=39)	Curculionidae (n=37)	3.04	0.081	6.19	0.013	0.62	0.432	0.23	0.632
	Chrysomelidae (n=40)	2.33	0.127	7.81	0.005	15.79	0.000	18.67	0.000
	Scarabaeidae (n=40)	50.91	0.000	52.09	0.000	5.49	0.019	10.47	0.001
Curculionidae (n=37)	Chrysomelidae (n=40)	0.09	0.763	0.00	0.951	32.95	0.000	21.33	0.000
	Scarabaeidae (n=40)	38.75	0.000	34.37	0.000	3.96	0.047	7.50	0.006
Chrysomelidae (n=40)	Scarabaeidae (n=40)	26.12	0.000	23.06	0.000	48.61	0.000	42.91	0.000
SPECIES
Bembidion decorum (n=9)	Bembidion modestum (n=10)	2.67	0.102	0.06	0.806	9.38	0.002	9.38	0.002
	Bembidion punctulatum (n=10)	0.06	0.806	1.71	0.191	9.38	0.002	9.38	0.002
	Bembidion varicolor (n=10)	0.01	0.935	1.31	0.253	8.64	0.003	9.38	0.002
	Paederidus rubrothoracicus (n=9)	8.51	0.004	4.68	0.031	5.42	0.020	9.38	0.002
	Paederidus ruficollis (n=10)	6.41	0.011	1.93	0.165	5.49	0.019	1.29	0.257
	Paederus limnophilus (n=10)	9.93	0.002	6.83	0.009	10.14	0.001	0.54	0.462
	Paederus riparius (n=10)	10.14	0.001	6.00	0.014	6.61	0.010	9.61	0.002
	Argoptochus quadrisignatus (n=10)	8.90	0.003	4.86	0.027	12.62	0.000	5.14	0.023
	Centricnemus leucogrammus (n=7)	2.04	0.153	1.48	0.223	11.06	0.001	5.49	0.019
	Eusomus ovulum (n=10)	4.69	0.030	4.51	0.034	8.01	0.005	5.95	0.015
	Polydrusus inustus (n=10)	8.17	0.004	1.13	0.288	0.97	0.326	0.69	0.406
	Aphthona venustula (n=10)	1.40	0.236	0.11	0.744	14.29	0.000	12.62	0.000
	Cheilotoma musciformis (n=10)	11.78	0.001	9.13	0.003	2.06	0.151	0.05	0.821
	Crioceris duodecimpunctata (n=10)	0.04	0.838	4.51	0.034	1.65	0.199	0.09	0.762
	Crioceris quatuordecimpunctata (n=10)	9.67	0.002	9.63	0.002	9.38	0.002	9.38	0.002
	Aphodius depressus (n=5)	3.74	0.053	4.27	0.039	8.64	0.003	9.38	0.002
	Aphodius haemorrhoidalis (n=5)	0.54	0.463	4.27	0.039	8.64	0.003	6.62	0.010
	Aphodius pusillus (n=5)	0.54	0.462	1.96	0.162	9.38	0.002	9.38	0.002
	Aphodius sphacelatus (n=5)	2.78	0.096	0.22	0.641	0.01	0.935	1.31	0.253
	Onthophagus ovatus (n=5)	0.11	0.739	3.24	0.072	1.29	0.257	0.46	0.496
	Onthophagus ruficapillus (n=5)	0.54	0.463	2.78	0.096	4.17	0.041	0.57	0.450
	Onthophagus similis (n=5)	0.11	0.739	0.36	0.549	0.82	0.364	0.82	0.364
	Onthophagus taurus (n=5)	4.27	0.039	4.27	0.039	0.57	0.450	10.08	0.001
Bembidion modestum (n=10)	Bembidion punctulatum (n=10)	3.58	0.058	0.97	0.326	0.53	0.465	0.27	0.602
	Bembidion varicolor (n=10)	1.12	0.290	0.57	0.450	0.10	0.754	0.88	0.347
	Paederidus rubrothoracicus (n=9)	7.27	0.007	5.61	0.018	6.82	0.009	1.32	0.251
	Paederidus ruficollis (n=10)	1.75	0.186	3.02	0.082	2.54	0.111	4.86	0.027
	Paederus limnophilus (n=10)	7.85	0.005	12.09	0.001	0.04	0.841	4.84	0.028
	Paederus riparius (n=10)	8.26	0.004	10.57	0.001	6.62	0.010	6.62	0.010
	Agroptochus quadrisignatus (n=10)	5.15	0.023	11.06	0.001	0.24	0.624	3.38	0.066
	Centricnemus leucogrammus (n=7)	0.15	0.696	3.44	0.064	0.24	0.624	3.38	0.066
	Eusomus ovulum (n=10)	1.46	0.226	5.85	0.016	4.81	0.028	0.80	0.372
	Polydrusus inustus (n=10)	6.82	0.009	4.17	0.041	9.38	0.002	7.94	0.005
	Aphthona venustula (n=10)	0.21	0.650	0.69	0.406	0.24	0.624	0.74	0.391
	Cheilotoma musciformis (n=10)	10.85	0.001	12.09	0.001	6.62	0.010	8.64	0.003
	Crioceris duodecimpunctata (n=10)	3.87	0.049	10.08	0.001	5.42	0.020	9.38	0.002
	Crioceris quatuordecimpunctata (n=10)	8.73	0.003	9.14	0.002	1.32	0.251	1.32	0.251
	Aphodius depressus (n=5)	9.39	0.002	7.94	0.005	0.53	0.465	1.84	0.175
	Aphodius haemorrhoidalis (n=5)	7.27	0.007	9.38	0.002	3.94	0.047	3.94	0.047
	Aphodius pusillus (n=5)	6.01	0.014	7.26	0.007	0.53	0.465	0.10	0.754
	Aphodius sphacelatus (n=5)	0.54	0.462	0.54	0.462	9.00	0.003	6.08	0.014
	Onthophagus ovatus (n=5)	3.85	0.050	5.42	0.020	7.94	0.005	7.26	0.007
	Onthophagus ruficapillus (n=5)	3.85	0.050	3.84	0.050	9.38	0.002	9.38	0.002
	Onthophagus similis (n=5)	5.42	0.020	2.16	0.142	9.38	0.002	8.64	0.003
	Onthophagus taurus (n=5)	9.39	0.002	8.64	0.003	9.38	0.002	3.84	0.050
Bembidion punctulatum (n=10)	Bembidion varicolor (n=10)	0.09	0.762	0.02	0.880	0.10	0.754	0.53	0.465
	Paederidus rubrothoracicus (n=9)	13.51	0.000	7.71	0.006	6.82	0.009	3.94	0.047
	Paederidus ruficollis (n=10)	7.82	0.005	4.81	0.028	2.16	0.142	4.34	0.037
	Paederus limnophilus (n=10)	11.10	0.001	11.57	0.001	0.04	0.841	4.27	0.039
	Paederus riparius (n=10)	14.01	0.000	10.08	0.001	5.42	0.020	9.38	0.002
	Argoptochus quadrisignatus (n=10)	11.58	0.001	9.61	0.002	0.02	0.903	0.96	0.327
	Centricnemus leucogrammus (n=7)	1.87	0.172	0.04	0.845	0.54	0.462	0.96	0.327
	Eusomus ovulum (n=10)	5.85	0.016	7.82	0.005	3.49	0.062	0.32	0.570
	Polydrusus inustus (n=10)	12.63	0.000	5.49	0.019	9.38	0.002	9.38	0.002
	Aphthona venustula (n=10)	4.17	0.041	1.65	0.199	0.02	0.903	0.02	0.903
	Cheilotoma musciformis (n=10)	14.31	0.000	12.09	0.001	6.62	0.010	9.38	0.002
	Crioceris duodecimpunctata (n=10)	0.07	0.791	0.82	0.364	4.34	0.037	9.38	0.002
	Crioceris quatuordecimpunctata (n=10)	10.61	0.001	11.57	0.001	0.53	0.465	0.27	0.602
	Aphodius depressus (n=5)	4.86	0.027	3.38	0.066	0.01	0.917	0.10	0.754
	Aphodius haemorrhoidalis (n=5)	1.82	0.178	0.96	0.327	3.94	0.047	3.94	0.047
	Aphodius pusillus (n=5)	1.22	0.270	0.74	0.391	2.45	0.117	0.27	0.602
	Aphodius sphacelatus (n=5)	5.71	0.017	0.24	0.624	9.00	0.003	6.08	0.014
	Onthophagus ovatus (n=5)	0.00	0.951	0.96	0.327	6.62	0.010	9.38	0.002
	Onthophagus ruficapillus (n=5)	0.96	0.327	0.54	0.462	9.38	0.002	9.38	0.002
	Onthophagus similis (n=5)	0.02	0.903	0.02	0.903	9.38	0.002	9.38	0.002
	Onthophagus taurus (n=5)	5.42	0.020	3.38	0.066	9.38	0.002	3.84	0.050
Bembidion varicolor (n=10)	Paederidus rubrothoracicus (n=9)	11.78	0.001	6.83	0.009	5.77	0.016	1.32	0.251
	Paederidus ruficollis (n=10)	4.81	0.028	4.17	0.041	2.94	0.086	2.94	0.086
	Paederus limnophilus (n=10)	9.18	0.002	10.57	0.001	0.04	0.841	3.74	0.053
	Paederus riparius (n=10)	12.63	0.000	9.14	0.002	5.42	0.020	6.62	0.010
	Argoptochus quadrisignatus (n=10)	9.16	0.002	9.14	0.002	0.38	0.540	0.54	0.462
	Centricnemus leucogrammus (n=7)	0.19	0.660	0.00	1.000	0.24	0.624	0.54	0.462
	Eusomus ovulum (n=10)	5.50	0.019	7.00	0.008	3.49	0.062	0.53	0.465
	Polydrusus inustus (n=10)	9.16	0.002	3.86	0.049	9.38	0.002	7.26	0.007
	Aphthona venustula (n=10)	3.03	0.082	1.46	0.226	0.06	0.806	0.14	0.713
	Cheilotoma musciformis (n=10)	13.75	0.000	11.06	0.001	6.62	0.010	7.94	0.005
	Crioceris duodecimpunctata (n=10)	0.82	0.364	0.57	0.450	4.86	0.027	9.38	0.002
	Crioceris quatuordecimpunctata (n=10)	11.11	0.001	10.57	0.001	1.32	0.251	0.88	0.347
	Aphodius depressus (n=5)	3.38	0.066	3.84	0.050	0.53	0.465	0.53	0.465
	Aphodius haemorrhoidalis (n=5)	0.96	0.327	0.74	0.391	2.45	0.117	2.45	0.117
	Aphodius pusillus (n=5)	0.96	0.327	0.74	0.391	1.32	0.251	0.88	0.347
	Aphodius sphacelatus (n=5)	2.74	0.098	0.14	0.713	9.00	0.003	5.44	0.020
	Onthophagus ovatus (n=5)	0.38	0.540	0.54	0.462	6.62	0.010	7.26	0.007
	Onthophagus ruficapillus (n=5)	1.22	0.270	0.24	0.624	9.38	0.002	7.94	0.005
	Onthophagus similis (n=5)	0.06	0.806	0.02	0.903	9.38	0.002	7.94	0.005
	Onthophagus taurus (n=5)	4.34	0.037	3.84	0.050	8.64	0.003	2.94	0.086
Paederidus rubrothoracicus (n=9)	Paederidus ruficollis (n=10)	1.05	0.307	2.67	0.102	0.00	1.000	3.38	0.066
	Paederus limnophilus (n=10)	0.60	0.437	0.03	0.870	3.24	0.072	1.60	0.205
	Paederus riparius (n=10)	0.08	0.775	0.43	0.514	0.38	0.540	4.86	0.027
	Argoptochus quadrisignatus (n=10)	0.14	0.712	1.31	0.253	5.42	0.020	0.14	0.713
	Centricnemus leucogrammus (n=7)	8.81	0.003	4.71	0.030	2.16	0.142	0.02	0.903
	Eusomus ovulum (n=10)	1.13	0.288	0.96	0.327	2.38	0.123	1.11	0.291
	Polydrusus inustus (n=10)	0.04	0.838	3.23	0.072	8.64	0.003	7.26	0.007
	Aphthona venustula (n=10)	7.27	0.007	4.51	0.034	9.38	0.002	3.84	0.050
	Cheilotoma musciformis (n=10)	2.41	0.120	0.96	0.327	6.00	0.014	7.26	0.007
	Crioceris duodecimpunctata (n=10)	13.51	0.000	11.76	0.001	0.54	0.462	9.38	0.002
	Crioceris quatuordecimpunctata (n=10)	2.68	0.102	0.54	0.462	6.82	0.009	1.32	0.251
	Aphodius depressus (n=5)	9.02	0.003	8.22	0.004	3.15	0.076	0.10	0.754
	Aphodius haemorrhoidalis (n=5)	9.02	0.003	9.00	0.003	2.45	0.117	2.45	0.117
	Aphodius pusillus (n=5)	9.02	0.003	6.76	0.009	6.82	0.009	2.45	0.117
	Aphodius sphacelatus (n=5)	6.77	0.009	4.84	0.028	6.76	0.009	3.74	0.053
	Onthophagus ovatus (n=5)	9.02	0.003	7.47	0.006	0.54	0.462	4.86	0.027
	Onthophagus ruficapillus (n=5)	9.02	0.003	7.47	0.006	4.34	0.037	9.38	0.002
	Onthophagus similis (n=5)	9.02	0.003	6.08	0.014	7.94	0.005	7.26	0.007
	Onthophagus taurus (n=5)	9.02	0.003	8.22	0.004	4.34	0.037	0.24	0.624
Paederidus ruficollis (n=10)	Paederus limnophilus (n=10)	2.90	0.088	4.17	0.041	1.50	0.221	0.01	0.935
	Paederus riparius (n=10)	1.75	0.186	2.29	0.131	0.00	1.000	0.37	0.545
	Argoptochus quadrisignatus (n=10)	0.69	0.405	0.97	0.326	3.29	0.070	1.29	0.257
	Centricnemus leucogrammus (n=7)	3.44	0.064	5.04	0.025	1.65	0.199	1.46	0.226
	Eusomus ovulum (n=10)	0.05	0.821	0.46	0.496	0.61	0.435	1.87	0.172
	Polydrusus inustus (n=10)	0.97	0.325	0.05	0.821	10.08	0.001	0.28	0.597
	Aphthona venustula (n=10)	1.46	0.226	0.46	0.496	3.57	0.059	5.49	0.019
	Cheilotoma musciformis (n=10)	5.16	0.023	2.06	0.151	7.41	0.007	0.57	0.450
	Crioceris duodecimpunctata (n=10)	10.82	0.001	12.09	0.001	0.82	0.364	2.06	0.151
	Crioceris quatuordecimpunctata (n=10)	5.34	0.021	3.02	0.082	1.82	0.178	4.34	0.037
	Aphodius depressus (n=5)	9.38	0.002	9.38	0.002	1.22	0.270	1.82	0.178
	Aphodius haemorrhoidalis (n=5)	8.64	0.003	9.38	0.002	0.74	0.391	0.96	0.327
	Aphodius pusillus (n=5)	8.64	0.003	9.38	0.002	3.38	0.066	5.42	0.020
	Aphodius sphacelatus (n=5)	0.74	0.391	3.84	0.050	8.17	0.004	3.23	0.072
	Onthophagus ovatus (n=5)	7.26	0.007	7.26	0.007	1.29	0.257	0.09	0.762
	Onthophagus ruficapillus (n=5)	6.00	0.014	6.00	0.014	6.61	0.010	4.17	0.041
	Onthophagus similis (n=5)	6.00	0.014	4.86	0.027	7.82	0.005	2.06	0.151
	Onthophagus taurus (n=5)	9.38	0.002	9.38	0.002	5.49	0.019	1.29	0.257
Paederus limnophilus (n=10)	Paederus riparius (n=10)	0.37	0.544	1.12	0.290	3.53	0.060	0.96	0.327
	Argoptochus quadrisignatus (n=10)	0.90	0.342	1.85	0.174	0.03	0.870	2.41	0.121
	Centricnemus leucogrammus (n=7)	8.05	0.005	6.94	0.008	0.01	0.935	1.93	0.165
	Eusomus ovulum (n=10)	1.76	0.185	1.29	0.257	2.04	0.153	3.05	0.081
	Polydrusus inustus (n=10)	0.15	0.703	5.14	0.023	10.67	0.001	0.06	0.806
	Aphthona venustula (n=10)	5.36	0.021	6.22	0.013	0.06	0.806	6.41	0.011
	Cheilotoma musciformis (n=10)	0.05	0.819	0.46	0.496	9.13	0.003	0.17	0.683
	Crioceris duodecimpunctata (n=10)	13.76	0.000	14.29	0.000	4.17	0.041	0.67	0.414
	Crioceris quatuordecimpunctata (n=10)	0.12	0.731	0.05	0.821	0.22	0.641	4.84	0.028
	Aphodius depressus (n=5)	9.44	0.002	9.38	0.002	0.00	0.947	2.78	0.096
	Aphodius haemorrhoidalis (n=5)	9.44	0.002	9.38	0.002	1.00	0.317	1.00	0.317
	Aphodius pusillus (n=5)	8.70	0.003	9.38	0.002	1.60	0.205	4.84	0.028
	Aphodius sphacelatus (n=5)	4.37	0.037	8.64	0.003	8.75	0.003	2.96	0.085
	Onthophagus ovatus (n=5)	9.44	0.002	9.38	0.002	6.41	0.011	0.03	0.870
	Onthophagus ruficapillus (n=5)	7.99	0.005	9.38	0.002	11.21	0.001	2.67	0.102
	Onthophagus similis (n=5)	7.99	0.005	9.38	0.002	10.67	0.001	2.41	0.121
	Onthophagus taurus (n=5)	9.44	0.002	9.38	0.002	9.63	0.002	2.16	0.142
Paederus riparius (n=10)	Argoptochus quadrisignatus (n=10)	0.52	0.472	1.29	0.257	4.17	0.041	0.21	0.650
	Centricnemus leucogrammus (n=7)	9.15	0.002	5.95	0.015	1.65	0.199	0.28	0.597
	Eusomus ovulum (n=10)	1.56	0.212	0.37	0.545	0.24	0.626	3.44	0.064
	Polydrusus inustus (n=10)	0.00	0.970	4.81	0.028	8.25	0.004	4.48	0.034
	Aphthona venustula (n=10)	6.24	0.013	4.81	0.028	6.22	0.013	9.14	0.002
	Cheilotoma musciformis (n=10)	1.86	0.172	0.46	0.496	5.85	0.016	7.41	0.007
	Crioceris duodecimpunctata (n=10)	14.29	0.000	14.29	0.000	0.82	0.364	10.08	0.001
	Crioceris quatuordecimpunctata (n=10)	2.19	0.139	0.00	1.000	2.94	0.086	6.00	0.014
	Aphodius depressus (n=5)	9.38	0.002	9.38	0.002	2.54	0.111	2.54	0.111
	Aphodius haemorrhoidalis (n=5)	9.38	0.002	9.38	0.002	0.54	0.462	0.38	0.540
	Aphodius pusillus (n=5)	9.38	0.002	9.38	0.002	8.64	0.003	6.62	0.010
	Aphodius sphacelatus (n=5)	6.95	0.008	9.38	0.002	6.41	0.011	4.17	0.041
	Onthophagus ovatus (n=5)	9.38	0.002	9.38	0.002	1.65	0.199	4.48	0.034
	Onthophagus ruficapillus (n=5)	9.38	0.002	9.38	0.002	8.69	0.003	7.41	0.007
	Onthophagus similis (n=5)	9.38	0.002	9.38	0.002	8.69	0.003	5.49	0.019
	Onthophagus taurus (n=5)	9.38	0.002	9.38	0.002	7.00	0.008	0.46	0.496
Argoptochus quadrisignatus (n=10)	Centricnemus leucogrammus (n=7)	8.02	0.005	5.95	0.015	0.21	0.650	0.02	0.880
	Eusomus ovulum (n=10)	0.63	0.427	0.01	0.940	2.75	0.097	1.61	0.205
	Polydrusus inustus (n=10)	0.21	0.649	2.52	0.112	14.29	0.000	3.29	0.070
	Aphthona venustula (n=10)	3.72	0.054	2.52	0.112	0.21	0.650	1.65	0.199
	Cheilotoma musciformis (n=10)	3.04	0.081	1.29	0.257	10.57	0.001	4.48	0.034
	Crioceris duodecimpunctata (n=10)	14.30	0.000	13.72	0.000	5.85	0.016	6.22	0.013
	Crioceris quatuordecimpunctata (n=10)	3.31	0.069	2.29	0.131	0.14	0.713	1.50	0.221
	Aphodius depressus (n=5)	9.39	0.002	9.38	0.002	0.14	0.713	0.38	0.540
	Aphodius haemorrhoidalis (n=5)	9.39	0.002	9.38	0.002	1.22	0.270	0.00	1.000
	Aphodius pusillus (n=5)	9.39	0.002	9.38	0.002	1.50	0.221	3.38	0.066
	Aphodius sphacelatus (n=5)	3.85	0.050	8.64	0.003	13.50	0.000	5.23	0.022
	Onthophagus ovatus (n=5)	9.39	0.002	9.38	0.002	7.41	0.007	2.77	0.096
	Onthophagus ruficapillus (n=5)	8.66	0.003	9.38	0.002	12.62	0.000	5.85	0.016
	Onthophagus similis (n=5)	8.66	0.003	9.38	0.002	14.29	0.000	7.00	0.008
	Onthophagus taurus (n=5)	9.39	0.002	9.38	0.002	12.09	0.001	0.00	1.000
Centricnemus leucogrammus (n=7)	Eusomus ovulum (n=10)	2.14	0.143	5.49	0.019	0.24	0.626	1.61	0.205
	Polydrusus inustus (n=10)	6.95	0.008	5.49	0.019	13.72	0.000	3.57	0.059
	Aphthona venustula (n=10)	0.61	0.435	1.87	0.172	1.29	0.257	0.97	0.326
	Cheilotoma musciformis (n=10)	10.40	0.001	5.95	0.015	11.06	0.001	5.49	0.019
	Crioceris duodecimpunctata (n=10)	5.72	0.017	0.09	0.770	4.48	0.034	7.41	0.007
	Crioceris quatuordecimpunctata (n=10)	7.51	0.006	5.04	0.025	0.14	0.713	1.82	0.178
	Aphodius depressus (n=5)	8.08	0.004	1.91	0.167	0.00	1.000	0.06	0.806
	Aphodius haemorrhoidalis (n=5)	7.18	0.007	0.32	0.570	0.06	0.806	0.02	0.903
	Aphodius pusillus (n=5)	4.81	0.028	0.16	0.685	0.74	0.391	2.94	0.086
	Aphodius sphacelatus (n=5)	2.65	0.104	2.38	0.123	11.76	0.001	5.61	0.018
	Onthophagus ovatus (n=5)	3.49	0.062	0.80	0.372	5.14	0.023	3.02	0.082
	Onthophagus ruficapillus (n=5)	2.91	0.088	0.32	0.570	10.57	0.001	7.00	0.008
	Onthophagus similis (n=5)	2.91	0.088	1.48	0.223	13.17	0.000	5.85	0.016
	Onthophagus taurus (n=5)	8.08	0.004	1.91	0.167	10.08	0.001	0.05	0.821
Eusomus ovulum (n=10)	Polydrusus inustus (n=10)	0.76	0.384	1.29	0.257	11.01	0.001	4.61	0.032
	Aphthona venustula (n=10)	0.82	0.364	2.06	0.151	5.49	0.019	0.77	0.380
	Cheilotoma musciformis (n=10)	3.44	0.064	0.46	0.496	7.47	0.006	5.04	0.025
	Crioceris duodecimpunctata (n=10)	6.22	0.013	13.17	0.000	1.87	0.172	5.04	0.025
	Crioceris quatuordecimpunctata (n=10)	2.78	0.096	2.06	0.151	2.38	0.123	0.32	0.570
	Aphodius depressus (n=5)	7.94	0.005	8.64	0.003	1.91	0.167	0.53	0.465
	Aphodius haemorrhoidalis (n=5)	6.62	0.010	9.38	0.002	0.32	0.570	1.91	0.167
	Aphodius pusillus (n=5)	6.00	0.014	9.38	0.002	7.18	0.007	0.16	0.685
	Aphodius sphacelatus (n=5)	0.74	0.391	5.42	0.020	9.10	0.003	4.71	0.030
	Onthophagus ovatus (n=5)	4.34	0.037	7.26	0.007	2.75	0.097	5.04	0.025
	Onthophagus ruficapillus (n=5)	6.00	0.014	6.62	0.010	9.75	0.002	5.49	0.019
	Onthophagus similis (n=5)	3.84	0.050	5.42	0.020	9.75	0.002	5.04	0.025
	Onthophagus taurus (n=5)	7.94	0.005	9.38	0.002	7.47	0.006	2.44	0.118
Polydrusus inustus (n=10)	Aphthona venustula (n=10)	3.45	0.063	0.28	0.597	14.29	0.000	12.62	0.000
	Cheilotoma musciformis (n=10)	1.13	0.287	5.14	0.023	0.14	0.705	0.28	0.597
	Crioceris duodecimpunctata (n=10)	13.73	0.000	12.09	0.001	3.86	0.049	1.65	0.199
	Crioceris quatuordecimpunctata (n=10)	0.90	0.342	5.85	0.016	9.38	0.002	7.94	0.005
	Aphodius depressus (n=5)	9.39	0.002	8.64	0.003	9.38	0.002	5.42	0.020
	Aphodius haemorrhoidalis (n=5)	9.39	0.002	9.38	0.002	9.38	0.002	3.84	0.050
	Aphodius pusillus (n=5)	8.66	0.003	9.38	0.002	9.38	0.002	7.94	0.005
	Aphodius sphacelatus (n=5)	3.85	0.050	3.84	0.050	1.31	0.253	1.71	0.191
	Onthophagus ovatus (n=5)	8.66	0.003	7.94	0.005	3.86	0.049	0.14	0.705
	Onthophagus ruficapillus (n=5)	8.66	0.003	7.26	0.007	1.29	0.257	1.85	0.174
	Onthophagus similis (n=5)	8.66	0.003	6.62	0.010	0.28	0.597	1.65	0.199
	Onthophagus taurus (n=5)	9.39	0.002	9.38	0.002	0.09	0.762	5.85	0.016
Aphthona venustula (n=10)	Cheilotoma musciformis (n=10)	10.61	0.001	4.48	0.034	10.08	0.001	13.17	0.000
	Crioceris duodecimpunctata (n=10)	3.57	0.059	5.49	0.019	7.41	0.007	13.17	0.000
	Crioceris quatuordecimpunctata (n=10)	7.46	0.006	4.81	0.028	0.24	0.624	0.24	0.624
	Aphodius depressus (n=5)	5.42	0.020	5.42	0.020	0.24	0.624	0.38	0.540
	Aphodius haemorrhoidalis (n=5)	3.85	0.050	4.34	0.037	3.38	0.066	3.84	0.050
	Aphodius pusillus (n=5)	3.38	0.066	4.34	0.037	1.22	0.270	0.74	0.391
	Aphodius sphacelatus (n=5)	0.02	0.902	1.50	0.221	13.50	0.000	8.64	0.003
	Onthophagus ovatus (n=5)	2.16	0.141	4.34	0.037	10.57	0.001	11.06	0.001
	Onthophagus ruficapillus (n=5)	4.34	0.037	3.38	0.066	14.29	0.000	12.62	0.000
	Onthophagus similis (n=5)	2.16	0.141	2.16	0.142	14.29	0.000	12.62	0.000
	Onthophagus taurus (n=5)	7.27	0.007	6.00	0.014	13.72	0.000	4.81	0.028
Cheilotoma musciformis (n=10)	Crioceris duodecimpunctata (n=10)	14.31	0.000	13.72	0.000	3.29	0.070	0.69	0.406
	Crioceris quatuordecimpunctata (n=10)	0.15	0.703	1.65	0.199	6.00	0.014	7.94	0.005
	Aphodius depressus (n=5)	9.41	0.002	9.38	0.002	6.00	0.014	6.62	0.010
	Aphodius haemorrhoidalis (n=5)	9.41	0.002	9.38	0.002	6.00	0.014	5.42	0.020
	Aphodius pusillus (n=5)	9.41	0.002	9.38	0.002	7.26	0.007	7.94	0.005
	Aphodius sphacelatus (n=5)	8.67	0.003	8.64	0.003	1.50	0.221	1.31	0.253
	Onthophagus ovatus (n=5)	9.41	0.002	9.38	0.002	4.17	0.041	0.14	0.705
	Onthophagus ruficapillus (n=5)	9.41	0.002	9.38	0.002	1.46	0.226	0.97	0.326
	Onthophagus similis (n=5)	9.41	0.002	9.38	0.002	0.82	0.364	1.46	0.226
	Onthophagus taurus (n=5)	9.41	0.002	9.38	0.002	0.00	1.000	8.25	0.004
Crioceris duodecimpunctata (n=10)	Crioceris quatuordecimpunctata (n=10)	10.12	0.001	12.09	0.001	3.38	0.066	9.38	0.002
	Aphodius depressus (n=5)	5.42	0.020	1.50	0.221	3.84	0.050	6.62	0.010
	Aphodius haemorrhoidalis (n=5)	2.94	0.086	0.24	0.624	1.82	0.178	6.62	0.010
	Aphodius pusillus (n=5)	1.22	0.270	0.02	0.903	6.62	0.010	9.38	0.002
	Aphodius sphacelatus (n=5)	8.64	0.003	6.00	0.014	2.41	0.121	1.31	0.253
	Onthophagus ovatus (n=5)	0.02	0.903	0.24	0.624	0.02	0.880	1.12	0.290
	Onthophagus ruficapillus (n=5)	0.24	0.624	0.02	0.903	4.48	0.034	0.46	0.496
	Onthophagus similis (n=5)	0.06	0.806	3.84	0.050	2.77	0.096	0.37	0.545
	Onthophagus taurus (n=5)	6.00	0.014	1.50	0.221	2.06	0.151	10.08	0.001
Crioceris quatuordecimpunctata (n=10)	Aphodius depressus (n=5)	8.72	0.003	8.64	0.003	0.27	0.602	1.84	0.175
	Aphodius haemorrhoidalis (n=5)	7.33	0.007	9.38	0.002	0.88	0.347	3.15	0.076
	Aphodius pusillus (n=5)	7.33	0.007	7.26	0.007	3.15	0.076	0.88	0.347
	Aphodius sphacelatus (n=5)	6.05	0.014	6.00	0.014	9.00	0.003	6.08	0.014
	Onthophagus ovatus (n=5)	6.05	0.014	7.94	0.005	6.62	0.010	7.26	0.007
	Onthophagus ruficapillus (n=5)	8.01	0.005	7.94	0.005	9.38	0.002	9.38	0.002
	Onthophagus similis (n=5)	6.05	0.014	6.62	0.010	9.38	0.002	7.26	0.007
	Onthophagus taurus (n=5)	8.72	0.003	7.94	0.005	9.38	0.002	3.84	0.050
Aphodius depressus (n=5)	Aphodius haemorrhoidalis (n=5)	2.45	0.117	0.53	0.465	0.88	0.347	1.32	0.251
	Aphodius pusillus (n=5)	2.45	0.117	1.32	0.251	1.84	0.175	1.84	0.175
	Aphodius sphacelatus (n=5)	6.82	0.009	4.81	0.028	9.00	0.003	4.27	0.039
	Onthophagus ovatus (n=5)	4.81	0.028	1.84	0.175	5.42	0.020	6.62	0.010
	Onthophagus ruficapillus (n=5)	0.70	0.402	1.84	0.175	7.94	0.005	6.62	0.010
	Onthophagus similis (n=5)	3.94	0.047	3.94	0.047	8.64	0.003	6.62	0.010
	Onthophagus taurus (n=5)	0.88	0.347	0.01	0.917	7.26	0.007	0.96	0.327
Aphodius haemorrhoidalis (n=5)	Aphodius pusillus (n=5)	0.01	0.917	0.53	0.465	5.77	0.016	4.81	0.028
	Aphodius sphacelatus (n=5)	6.82	0.009	6.82	0.009	9.00	0.003	3.24	0.072
	Onthophagus ovatus (n=5)	3.15	0.076	0.01	0.917	3.84	0.050	3.38	0.066
	Onthophagus ruficapillus (n=5)	0.01	0.917	0.10	0.754	7.94	0.005	6.62	0.010
	Onthophagus similis (n=5)	1.84	0.175	4.81	0.028	8.64	0.003	4.34	0.037
	Onthophagus taurus (n=5)	1.84	0.175	0.27	0.602	6.62	0.010	0.06	0.806
Aphodius pusillus (n=5)	Aphodius sphacelatus (n=5)	5.77	0.016	4.81	0.028	9.00	0.003	6.08	0.014
	Onthophagus ovatus (n=5)	1.32	0.251	0.01	0.917	7.94	0.005	6.62	0.010
	Onthophagus ruficapillus (n=5)	0.01	0.917	0.27	0.602	9.38	0.002	9.38	0.002
	Onthophagus similis (n=5)	0.88	0.347	3.15	0.076	9.38	0.002	7.94	0.005
	Onthophagus taurus (n=5)	2.45	0.117	2.45	0.117	9.38	0.002	3.84	0.050
Aphodius sphacelatus (n=5)	Onthophagus ovatus (n=5)	6.82	0.009	3.15	0.076	1.71	0.191	2.41	0.121
	Onthophagus ruficapillus (n=5)	5.77	0.016	2.45	0.117	2.41	0.121	0.06	0.806
	Onthophagus similis (n=5)	4.81	0.028	0.88	0.347	0.24	0.624	0.96	0.327
	Onthophagus taurus (n=5)	6.82	0.009	5.77	0.016	0.03	0.870	4.86	0.027
Onthophagus ovatus (n=5)	Onthophagus ruficapillus (n=5)	0.88	0.347	0.27	0.602	5.85	0.016	2.77	0.096
	Onthophagus similis (n=5)	0.01	0.917	2.45	0.117	2.29	0.131	1.65	0.199
	Onthophagus taurus (n=5)	4.81	0.028	1.84	0.175	2.29	0.131	5.14	0.023
Onthophagus ruficapillus (n=5)	Onthophagus similis (n=5)	0.88	0.347	0.88	0.347	3.02	0.082	0.82	0.364
	Onthophagus taurus (n=5)	1.32	0.251	1.84	0.175	1.12	0.290	7.41	0.007
Onthophagus similis (n=5)	Onthophagus taurus (n=5)	5.77	0.016	4.81	0.028	0.21	0.650	7.41	0.007

## Sheet: Supplementary table 3b
Supplementary table 3b PERMANOVA statistics calculated between microbiota distances (based on four metrics: Bray-Curtis, Jaccard, weighted and unweighted UniFrac) found in particular host beetles presented on three levels: trophic guilds assignment, family affinity and on species level.
Group 1	Group 2		Bray-Curtis		Jaccard		weighted UniFrac		unweighted UniFrac
		Sample size	pseudo-F	p-value	pseudo-F	p-value	pseudo-F	p-value	pseudo-F	p-value
TROPHIC GUILDS
Detritivorous	Herbivorous	155	10.47	0.001	5.18	0.001	12.54	0.001	27.03	0.001
	Carnivorous	98	14.25	0.001	9.16	0.001	22.55	0.001	25.75	0.001
Herbivorous	Carnivorous	137	14.95	0.001	9.01	0.001	28.89	0.001	11.70	0.001
FAMILIES
Carabidae	Staphylinidae	78	13.98	0.001	6.17	0.001	14.02	0.001	11.39	0.001
	Curculionidae	76	16.98	0.001	6.51	0.001	11.64	0.001	10.96	0.001
	Chrysomelidae	79	11.88	0.001	9.76	0.001	10.97	0.001	24.35	0.001
	Scarabeidae	79	16.58	0.001	5.99	0.001	23.69	0.001	15.81	0.001
Staphylinidae	Curculionidae	76	16.85	0.001	3.41	0.001	16.01	0.001	2.49	0.011
	Chrysomelidae	79	11.28	0.001	7.82	0.001	15.32	0.001	22.30	0.001
	Scarabeidae	79	14.91	0.001	6.01	0.001	23.11	0.001	11.40	0.001
Curculionidae	Chrysomelidae	77	8.24	0.001	8.22	0.001	2.77	0.044	21.62	0.001
	Scarabeidae	77	18.72	0.001	6.32	0.001	31.84	0.001	9.13	0.001
Chrysomelidae	Scarabeidae	80	13.38	0.001	8.96	0.001	26.18	0.001	28.38	0.001
SPECIES
Bembidion decorum (n=9)	Bembidion modestum (n=10)	19	6.437665	0.002	1.878430	0.001	14.859742	0.001	2.072371	0.018
	Bembidion punctulatum (n=10)	19	5.185279	0.001	1.780408	0.001	3.362717	0.009	1.744281	0.010
	Bembidion varicolor (n=10)	19	3.842785	0.004	2.128319	0.001	2.809922	0.044	1.703429	0.040
	Paederidus rubrothoracicus (n=9)	19	6.217882	0.001	2.969161	0.001	5.997030	0.001	6.531402	0.001
	Paederidus ruficollis (n=10)	19	8.554506	0.001	3.039016	0.001	7.450222	0.001	6.698378	0.001
	Paederus limnophilus (n=10)	18	9.129262	0.001	3.632219	0.001	6.814833	0.001	7.489057	0.001
	Paederus riparius (n=10)	19	7.475113	0.002	3.041708	0.001	7.347974	0.001	5.492836	0.001
	Argoptochus quadrisignatus (n=10)	19	9.178119	0.001	3.084348	0.001	8.621562	0.001	6.358122	0.001
	Centricnemus leucogrammus (n=7)	16	5.564001	0.001	2.493305	0.001	4.781508	0.001	3.472081	0.001
	Eusomus ovulum (n=10)	19	12.874663	0.001	2.655515	0.001	11.714592	0.001	3.479123	0.001
	Polydrusus inustus (n=10)	19	18.185874	0.001	3.752764	0.001	16.972644	0.001	6.560380	0.001
	Aphthona venustula (n=10)	19	8.556920	0.001	2.279373	0.001	7.557474	0.001	3.499051	0.001
	Cheilotoma musciformis (n=10)	19	20.429016	0.001	3.269245	0.001	27.610227	0.001	4.689045	0.001
	Crioceris duodecimpunctata (n=10)	19	11.980144	0.001	4.286994	0.001	21.738352	0.001	9.411342	0.001
	Crioceris quatuordecimpunctata (n=10)	19	27.730604	0.001	5.681988	0.001	50.227758	0.001	9.673705	0.001
	Aphodius depressus (n=5)	14	6.014415	0.001	2.505331	0.002	7.621493	0.002	6.018496	0.002
	Aphodius haemorrhoidalis (n=5)	14	9.010433	0.001	2.826098	0.003	9.447012	0.002	5.056366	0.002
	Aphodius pusillus (n=5)	14	8.785425	0.002	3.453342	0.001	10.011548	0.001	6.985986	0.001
	Aphodius sphacelatus (n=5)	14	7.342480	0.001	3.583482	0.001	7.621486	0.001	6.609622	0.002
	Onthophagus ovatus (n=5)	14	9.075684	0.001	2.602642	0.001	10.654160	0.001	5.329267	0.001
	Onthophagus ruficapillus (n=5)	14	5.969002	0.001	2.676658	0.001	6.886494	0.002	4.813629	0.003
	Onthophagus similis (n=5)	14	7.404668	0.001	3.638096	0.001	7.588014	0.001	8.055223	0.002
	Onthophagus taurus (n=5)	14	8.500159	0.002	3.657009	0.002	12.768723	0.001	6.270222	0.002
Bembidion modestum (n=10)	Bembidion punctulatum (n=10)	20	7.505477	0.001	1.794337	0.001	8.643367	0.001	2.157712	0.006
	Bembidion varicolor (n=10)	20	7.617521	0.001	3.283847	0.001	7.311929	0.001	2.794475	0.002
	Paederidus rubrothoracicus (n=9)	20	7.913689	0.001	3.518233	0.001	15.444806	0.001	6.087950	0.001
	Paederidus ruficollis (n=10)	20	10.931976	0.001	3.500946	0.001	9.823240	0.001	5.743170	0.001
	Paederus limnophilus (n=10)	19	11.320721	0.001	4.306688	0.001	12.508590	0.001	6.882349	0.001
	Paederus riparius (n=10)	20	9.289210	0.001	3.873882	0.002	11.096480	0.001	5.207400	0.001
	Argoptochus quadrisignatus (n=10)	20	11.264247	0.001	3.335964	0.001	10.196809	0.001	5.158525	0.001
	Centricnemus leucogrammus (n=7)	17	6.823397	0.002	2.716251	0.001	10.677649	0.001	3.173616	0.001
	Eusomus ovulum (n=10)	20	15.911272	0.001	3.097904	0.001	15.262750	0.001	2.870221	0.006
	Polydrusus inustus (n=10)	20	22.627200	0.001	4.305905	0.001	18.539824	0.001	5.204634	0.003
	Aphthona venustula (n=10)	20	10.765705	0.001	2.811096	0.001	8.181691	0.001	3.190394	0.001
	Cheilotoma musciformis (n=10)	20	25.386833	0.001	3.947890	0.001	41.764872	0.001	5.722133	0.001
	Crioceris duodecimpunctata (n=10)	20	14.885068	0.001	5.080136	0.001	39.410855	0.001	8.602575	0.001
	Crioceris quatuordecimpunctata (n=10)	20	34.893761	0.001	6.685207	0.002	47.008473	0.001	8.232530	0.001
	Aphodius depressus (n=5)	15	7.595470	0.001	2.946660	0.001	16.076791	0.001	6.247761	0.002
	Aphodius haemorrhoidalis (n=5)	15	11.537475	0.002	3.313201	0.001	22.112035	0.001	5.161508	0.002
	Aphodius pusillus (n=5)	15	11.247407	0.001	3.973412	0.002	28.077779	0.001	7.196168	0.001
	Aphodius sphacelatus (n=5)	15	9.233837	0.001	4.143030	0.001	21.379200	0.001	6.459705	0.001
	Onthophagus ovatus (n=5)	15	11.527783	0.001	3.030045	0.001	27.572731	0.001	5.340752	0.001
	Onthophagus ruficapillus (n=5)	15	7.625447	0.001	3.152044	0.001	17.270307	0.001	4.740396	0.001
	Onthophagus similis (n=5)	15	9.396945	0.001	4.254117	0.001	13.345489	0.001	8.414580	0.001
	Onthophagus taurus (n=5)	15	11.023096	0.001	4.245117	0.002	27.110464	0.001	6.607893	0.002
Bembidion punctulatum (n=10)	Bembidion varicolor (n=10)	20	3.442022	0.002	3.001674	0.001	1.818333	0.141	2.255211	0.006
	Paederidus rubrothoracicus (n=9)	20	5.073702	0.001	3.652442	0.001	6.714737	0.001	7.917135	0.001
	Paederidus ruficollis (n=10)	20	6.982351	0.001	3.698526	0.001	4.873805	0.002	7.883369	0.001
	Paederus limnophilus (n=10)	19	7.203683	0.001	4.638251	0.001	5.935108	0.001	9.316208	0.001
	Paederus riparius (n=10)	20	6.061205	0.001	4.002237	0.001	6.116966	0.001	6.398944	0.001
	Argoptochus quadrisignatus (n=10)	20	5.372639	0.001	3.690807	0.001	4.622490	0.002	7.374702	0.001
	Centricnemus leucogrammus (n=7)	17	3.987050	0.001	3.122385	0.001	3.696978	0.001	4.550604	0.001
	Eusomus ovulum (n=10)	20	10.102299	0.001	3.066451	0.001	4.974615	0.004	3.609649	0.001
	Polydrusus inustus (n=10)	20	13.986629	0.001	4.458906	0.001	6.602074	0.003	7.240133	0.001
	Aphthona venustula (n=10)	20	6.233576	0.001	2.798169	0.001	3.643920	0.023	4.022722	0.001
	Cheilotoma musciformis (n=10)	20	15.701899	0.001	4.004837	0.001	14.319614	0.001	5.731574	0.001
	Crioceris duodecimpunctata (n=10)	20	9.335943	0.001	5.131349	0.001	15.123045	0.001	11.014447	0.001
	Crioceris quatuordecimpunctata (n=10)	20	20.297979	0.001	6.717552	0.001	18.375293	0.001	10.432595	0.001
	Aphodius depressus (n=5)	15	4.671577	0.002	3.026613	0.001	5.999222	0.001	6.861898	0.002
	Aphodius haemorrhoidalis (n=5)	15	5.615701	0.001	3.383343	0.001	4.551657	0.001	5.553212	0.001
	Aphodius pusillus (n=5)	15	6.873840	0.002	4.106328	0.001	6.280371	0.001	7.822653	0.001
	Aphodius sphacelatus (n=5)	15	5.667761	0.001	4.187077	0.001	5.392538	0.002	7.667426	0.001
	Onthophagus ovatus (n=5)	15	6.913068	0.002	3.127063	0.001	6.859693	0.001	6.046493	0.001
	Onthophagus ruficapillus (n=5)	15	4.696233	0.002	3.196120	0.001	5.722019	0.001	5.554055	0.001
	Onthophagus similis (n=5)	15	5.725159	0.001	4.311103	0.001	3.671130	0.016	8.885265	0.001
	Onthophagus taurus (n=5)	15	6.717420	0.002	4.311208	0.001	7.538098	0.001	7.200846	0.001
Bembidion varicolor (n=10)	Paederidus rubrothoracicus (n=9)	20	5.208591	0.001	3.844098	0.001	5.972467	0.001	6.829785	0.001
	Paederidus ruficollis (n=10)	20	7.176990	0.001	3.989975	0.001	3.148146	0.015	6.552933	0.001
	Paederus limnophilus (n=10)	19	7.652954	0.001	4.554250	0.001	5.418197	0.001	6.913913	0.001
	Paederus riparius (n=10)	20	6.309228	0.001	3.911873	0.001	4.902071	0.001	4.801577	0.001
	Argoptochus quadrisignatus (n=10)	20	6.376977	0.001	4.174690	0.001	5.857600	0.002	6.724954	0.001
	Centricnemus leucogrammus (n=7)	17	4.335248	0.001	3.484196	0.001	3.371640	0.004	3.842369	0.001
	Eusomus ovulum (n=10)	20	10.703418	0.001	3.659945	0.001	6.058513	0.002	3.668501	0.001
	Polydrusus inustus (n=10)	20	14.639470	0.001	4.999657	0.001	7.101887	0.003	6.763141	0.001
	Aphthona venustula (n=10)	20	6.997283	0.001	3.388700	0.001	2.205189	0.089	3.679825	0.001
	Cheilotoma musciformis (n=10)	20	16.207094	0.001	4.343409	0.001	21.438595	0.001	5.280747	0.001
	Crioceris duodecimpunctata (n=10)	20	9.894065	0.001	5.520412	0.001	18.723914	0.001	10.115530	0.001
	Crioceris quatuordecimpunctata (n=10)	20	21.039706	0.001	7.193150	0.001	15.563576	0.001	9.873837	0.001
	Aphodius depressus (n=5)	15	4.846460	0.001	3.283415	0.001	5.934683	0.002	6.260397	0.002
	Aphodius haemorrhoidalis (n=5)	15	5.902323	0.002	3.600455	0.001	3.977130	0.009	5.233637	0.001
	Aphodius pusillus (n=5)	15	7.097547	0.001	4.414630	0.001	6.286928	0.003	7.403201	0.001
	Aphodius sphacelatus (n=5)	15	5.855179	0.001	4.554478	0.001	5.411888	0.001	6.760658	0.002
	Onthophagus ovatus (n=5)	15	7.148035	0.001	3.359645	0.002	6.568016	0.003	5.517758	0.001
	Onthophagus ruficapillus (n=5)	15	4.810277	0.001	3.436371	0.001	5.404401	0.001	5.116880	0.001
	Onthophagus similis (n=5)	15	5.874609	0.001	4.567579	0.002	2.600089	0.066	8.383649	0.001
	Onthophagus taurus (n=5)	15	6.714172	0.001	4.619808	0.002	7.657508	0.001	6.657040	0.001
Paederidus rubrothoracicus (n=9)	Paederidus ruficollis (n=10)	20	3.224998	0.010	1.762894	0.005	3.903136	0.009	1.770696	0.096
	Paederus limnophilus (n=10)	19	1.675509	0.100	3.542538	0.001	1.644225	0.137	4.181587	0.001
	Paederus riparius (n=10)	20	1.941918	0.067	3.574234	0.001	2.643043	0.024	4.248607	0.001
	Argoptochus quadrisignatus (n=10)	20	5.682084	0.001	3.636415	0.001	9.377560	0.001	4.909975	0.001
	Centricnemus leucogrammus (n=7)	17	3.364895	0.001	3.050791	0.001	6.216681	0.001	6.462048	0.002
	Eusomus ovulum (n=10)	20	8.012347	0.001	3.093233	0.001	11.961900	0.001	3.806327	0.001
	Polydrusus inustus (n=10)	20	10.878753	0.001	4.422282	0.001	14.689965	0.001	4.779011	0.001
	Aphthona venustula (n=10)	20	5.307146	0.001	3.103059	0.001	8.218803	0.001	5.752329	0.001
	Cheilotoma musciformis (n=10)	20	12.040581	0.001	4.117554	0.001	23.417913	0.001	10.241808	0.001
	Crioceris duodecimpunctata (n=10)	20	7.543605	0.001	4.688639	0.001	21.342064	0.001	6.079686	0.001
	Crioceris quatuordecimpunctata (n=10)	20	15.546244	0.001	6.334543	0.001	32.418163	0.001	7.883081	0.001
	Aphodius depressus (n=5)	15	3.481689	0.007	2.812561	0.001	5.387220	0.002	8.219426	0.001
	Aphodius haemorrhoidalis (n=5)	15	5.217786	0.002	3.102793	0.001	7.445758	0.003	7.469128	0.002
	Aphodius pusillus (n=5)	15	5.068210	0.001	3.751118	0.001	6.523304	0.001	9.573411	0.001
	Aphodius sphacelatus (n=5)	15	4.242676	0.002	3.934859	0.002	5.657364	0.002	7.459731	0.002
	Onthophagus ovatus (n=5)	15	5.228955	0.001	2.877453	0.001	7.670789	0.001	7.272803	0.002
	Onthophagus ruficapillus (n=5)	15	3.450529	0.005	2.959818	0.001	4.790846	0.002	6.416456	0.001
	Onthophagus similis (n=5)	15	3.968200	0.008	3.969347	0.001	5.677196	0.001	10.931225	0.001
	Onthophagus taurus (n=5)	15	4.936031	0.003	3.971428	0.001	8.368876	0.004	8.599192	0.002
Paederidus ruficollis (n=10)	Paederus limnophilus (n=10)	19	5.543316	0.002	3.710343	0.001	3.185225	0.037	4.426143	0.001
	Paederus riparius (n=10)	20	4.841580	0.001	3.667436	0.001	2.192005	0.073	4.351592	0.002
	Argoptochus quadrisignatus (n=10)	20	8.116089	0.001	3.683905	0.001	6.212746	0.001	4.932557	0.001
	Centricnemus leucogrammus (n=7)	17	4.766151	0.001	3.008499	0.001	5.760737	0.001	6.047205	0.001
	Eusomus ovulum (n=10)	20	11.166415	0.001	3.138513	0.001	6.363696	0.001	3.369434	0.001
	Polydrusus inustus (n=10)	20	15.301164	0.001	4.427693	0.001	5.758473	0.001	3.644103	0.001
	Aphthona venustula (n=10)	20	7.686991	0.001	3.088610	0.001	2.462938	0.035	5.112428	0.001
	Cheilotoma musciformis (n=10)	20	16.905712	0.001	4.146454	0.001	21.484367	0.001	10.488099	0.001
	Crioceris duodecimpunctata (n=10)	20	10.621478	0.001	4.740951	0.001	20.991539	0.001	7.281939	0.001
	Crioceris quatuordecimpunctata (n=10)	20	22.025127	0.001	6.398255	0.001	10.363806	0.001	6.972019	0.001
	Aphodius depressus (n=5)	15	5.086780	0.001	2.848577	0.001	5.589826	0.001	8.704765	0.002
	Aphodius haemorrhoidalis (n=5)	15	7.511008	0.001	3.190278	0.001	3.559972	0.006	7.710887	0.001
	Aphodius pusillus (n=5)	15	7.302532	0.001	3.832138	0.001	6.297972	0.001	10.260037	0.002
	Aphodius sphacelatus (n=5)	15	6.120896	0.001	3.978408	0.002	6.105479	0.002	8.007325	0.002
	Onthophagus ovatus (n=5)	15	7.459273	0.001	2.930982	0.001	6.628371	0.003	7.513200	0.001
	Onthophagus ruficapillus (n=5)	15	4.873615	0.002	3.007243	0.001	5.840894	0.001	6.608668	0.002
	Onthophagus similis (n=5)	15	2.943469	0.004	4.023470	0.002	2.300165	0.060	11.777732	0.001
	Onthophagus taurus (n=5)	15	6.041186	0.002	4.047475	0.001	5.850806	0.003	9.348208	0.002
Paederus limnophilus (n=10)	Paederus riparius (n=10)	19	1.387936	0.200	2.745505	0.001	1.066086	0.357	2.414254	0.015
	Argoptochus quadrisignatus (n=10)	19	8.069863	0.001	4.329296	0.001	6.252363	0.002	6.142539	0.001
	Centricnemus leucogrammus (n=7)	16	5.022123	0.001	3.777535	0.002	6.642342	0.001	6.790223	0.001
	Eusomus ovulum (n=10)	19	11.289198	0.001	3.689733	0.001	6.698843	0.003	4.793412	0.001
	Polydrusus inustus (n=10)	19	15.552008	0.001	5.064671	0.001	8.195504	0.001	6.645766	0.001
	Aphthona venustula (n=10)	19	7.828271	0.001	3.633871	0.001	6.325297	0.003	5.565759	0.001
	Cheilotoma musciformis (n=10)	19	17.069186	0.001	4.838385	0.001	17.268558	0.001	10.859317	0.001
	Crioceris duodecimpunctata (n=10)	19	10.762426	0.001	5.471612	0.001	22.964278	0.001	9.364380	0.001
	Crioceris quatuordecimpunctata (n=10)	19	22.125741	0.001	7.492226	0.001	23.196548	0.001	9.429872	0.001
	Aphodius depressus (n=5)	14	5.123728	0.001	3.503238	0.001	6.274753	0.002	8.686660	0.001
	Aphodius haemorrhoidalis (n=5)	14	7.582246	0.002	3.864351	0.001	7.584740	0.002	8.183952	0.002
	Aphodius pusillus (n=5)	14	7.411379	0.002	4.640334	0.001	7.846521	0.001	10.794155	0.001
	Aphodius sphacelatus (n=5)	14	6.165107	0.001	4.831800	0.002	6.962854	0.002	7.656546	0.001
	Onthophagus ovatus (n=5)	14	7.577761	0.002	3.572858	0.001	8.836148	0.001	7.353016	0.001
	Onthophagus ruficapillus (n=5)	14	5.114134	0.001	3.607528	0.001	6.482111	0.001	6.645806	0.001
	Onthophagus similis (n=5)	14	6.268793	0.002	4.871414	0.001	5.388077	0.003	12.531828	0.001
	Onthophagus taurus (n=5)	14	7.230241	0.003	4.905515	0.001	9.153661	0.001	9.562903	0.002
Paederus riparius (n=10)	Argoptochus quadrisignatus (n=10)	20	6.694590	0.001	4.141542	0.001	6.406473	0.001	5.904446	0.001
	Centricnemus leucogrammus (n=7)	17	3.957102	0.001	3.242372	0.002	6.091260	0.002	5.198290	0.002
	Eusomus ovulum (n=10)	20	9.286332	0.001	3.480241	0.001	7.187302	0.001	3.732588	0.001
	Polydrusus inustus (n=10)	20	12.673792	0.001	4.868979	0.001	7.296912	0.001	5.934799	0.001
	Aphthona venustula (n=10)	20	6.468764	0.001	3.513213	0.001	4.975014	0.001	4.711936	0.001
	Cheilotoma musciformis (n=10)	20	13.861075	0.001	4.604133	0.001	18.838596	0.001	8.885416	0.001
	Crioceris duodecimpunctata (n=10)	20	8.706003	0.001	5.352920	0.001	21.220722	0.001	9.489415	0.001
	Crioceris quatuordecimpunctata (n=10)	20	17.661343	0.001	7.243547	0.001	16.197107	0.001	8.694189	0.001
	Aphodius depressus (n=5)	15	4.073351	0.001	3.286317	0.001	5.909883	0.001	7.254458	0.002
	Aphodius haemorrhoidalis (n=5)	15	6.108644	0.001	3.656343	0.001	5.666360	0.002	6.355557	0.001
	Aphodius pusillus (n=5)	15	5.958382	0.001	4.350651	0.002	7.227693	0.001	8.615258	0.001
	Aphodius sphacelatus (n=5)	15	4.914620	0.002	4.507285	0.002	6.493249	0.001	6.728483	0.001
	Onthophagus ovatus (n=5)	15	6.080828	0.002	3.310854	0.002	8.158132	0.001	5.924357	0.003
	Onthophagus ruficapillus (n=5)	15	4.077353	0.004	3.425058	0.001	6.157800	0.001	5.426876	0.001
	Onthophagus similis (n=5)	15	5.002131	0.001	4.600171	0.001	4.140890	0.007	9.892590	0.001
	Onthophagus taurus (n=5)	15	5.765526	0.001	4.582033	0.001	7.560518	0.002	7.704782	0.001
Argoptochus quadrisignatus (n=10)	Centricnemus leucogrammus (n=7)	17	3.981213	0.001	2.414848	0.001	4.688078	0.004	4.205499	0.003
	Eusomus ovulum (n=10)	20	4.198233	0.008	1.994337	0.001	1.925033	0.149	1.529816	0.109
	Polydrusus inustus (n=10)	20	6.747820	0.002	2.644108	0.001	1.821346	0.140	1.984725	0.067
	Aphthona venustula (n=10)	20	7.396295	0.001	2.192804	0.001	3.937160	0.002	2.726763	0.004
	Cheilotoma musciformis (n=10)	20	7.599726	0.001	3.346083	0.001	3.190801	0.042	7.488696	0.001
	Crioceris duodecimpunctata (n=10)	20	9.648234	0.001	3.755307	0.001	12.798306	0.001	2.558231	0.026
	Crioceris quatuordecimpunctata (n=10)	20	22.128516	0.001	6.015393	0.002	11.348323	0.001	3.079121	0.010
	Aphodius depressus (n=5)	15	4.991629	0.001	2.683274	0.001	7.604801	0.001	7.350397	0.002
	Aphodius haemorrhoidalis (n=5)	15	5.693212	0.002	2.984004	0.001	7.408062	0.001	6.566806	0.001
	Aphodius pusillus (n=5)	15	7.392786	0.002	3.622359	0.001	9.697274	0.002	8.911922	0.001
	Aphodius sphacelatus (n=5)	15	6.149867	0.002	3.725081	0.001	8.812506	0.002	6.962526	0.001
	Onthophagus ovatus (n=5)	15	7.575260	0.001	2.706053	0.001	10.973285	0.001	6.196968	0.001
	Onthophagus ruficapillus (n=5)	15	5.068203	0.001	2.823210	0.002	8.083947	0.001	5.491521	0.001
	Onthophagus similis (n=5)	15	6.193666	0.001	3.911181	0.001	4.782836	0.018	10.233518	0.003
	Onthophagus taurus (n=5)	15	7.222154	0.002	3.899055	0.001	10.272526	0.001	8.248624	0.001
Centricnemus leucogrammus (n=7)	Eusomus ovulum (n=10)	17	6.393773	0.001	2.182591	0.001	7.412817	0.001	2.748671	0.002
	Polydrusus inustus (n=10)	17	9.426933	0.001	2.959575	0.002	8.912211	0.001	4.634642	0.001
	Aphthona venustula (n=10)	17	4.214945	0.001	1.605146	0.001	4.633394	0.002	1.558262	0.030
	Cheilotoma musciformis (n=10)	17	11.403671	0.001	2.267781	0.001	11.610464	0.001	3.098716	0.001
	Crioceris duodecimpunctata (n=10)	17	4.583829	0.002	3.860836	0.001	6.849492	0.002	8.396004	0.001
	Crioceris quatuordecimpunctata (n=10)	17	15.311981	0.001	5.261347	0.001	20.832347	0.001	8.167678	0.001
	Aphodius depressus (n=5)	12	2.941233	0.003	2.322073	0.001	4.242654	0.007	5.788947	0.002
	Aphodius haemorrhoidalis (n=5)	12	4.206982	0.002	2.649585	0.001	4.155405	0.003	4.730607	0.003
	Aphodius pusillus (n=5)	12	4.625723	0.001	3.295634	0.003	4.451856	0.004	7.072720	0.001
	Aphodius sphacelatus (n=5)	12	3.849434	0.002	3.455695	0.003	3.819301	0.004	6.384865	0.001
	Onthophagus ovatus (n=5)	12	4.755208	0.002	2.386922	0.002	4.715336	0.005	4.770638	0.003
	Onthophagus ruficapillus (n=5)	12	2.950299	0.004	2.496463	0.003	4.225885	0.004	4.296566	0.003
	Onthophagus similis (n=5)	12	3.746952	0.002	3.491166	0.001	3.576345	0.002	8.483670	0.001
	Onthophagus taurus (n=5)	12	4.348823	0.001	3.506264	0.002	6.053879	0.001	6.329667	0.002
Eusomus ovulum (n=10)	Polydrusus inustus (n=10)	20	2.051674	0.064	1.505274	0.051	1.632857	0.163	1.451230	0.156
	Aphthona venustula (n=10)	20	10.511038	0.001	1.914830	0.001	3.649451	0.012	1.753082	0.061
	Cheilotoma musciformis (n=10)	20	6.748584	0.001	2.888799	0.001	13.028929	0.001	4.843622	0.001
	Crioceris duodecimpunctata (n=10)	20	13.460372	0.001	3.327115	0.001	28.518890	0.001	3.075557	0.011
	Crioceris quatuordecimpunctata (n=10)	20	34.001047	0.001	5.164809	0.001	20.457943	0.001	2.934958	0.021
	Aphodius depressus (n=5)	15	7.440349	0.001	2.361895	0.001	11.123541	0.001	4.845780	0.001
	Aphodius haemorrhoidalis (n=5)	15	11.405281	0.001	2.681918	0.001	11.470820	0.004	4.162531	0.001
	Aphodius pusillus (n=5)	15	11.073851	0.002	3.236869	0.001	16.717841	0.001	5.652686	0.001
	Aphodius sphacelatus (n=5)	15	9.105311	0.001	3.318883	0.002	14.036743	0.002	4.809765	0.002
	Onthophagus ovatus (n=5)	15	11.354815	0.002	2.396732	0.001	17.585356	0.002	4.130415	0.001
	Onthophagus ruficapillus (n=5)	15	7.500073	0.001	2.476410	0.001	12.003090	0.001	3.677446	0.001
	Onthophagus similis (n=5)	15	9.266248	0.001	3.413802	0.001	7.472774	0.001	6.424378	0.001
	Onthophagus taurus (n=5)	15	10.833942	0.002	3.421027	0.002	16.138865	0.001	5.257264	0.001
Polydrusus inustus (n=10)	Aphthona venustula (n=10)	20	14.502676	0.001	2.772626	0.001	3.549449	0.004	3.034225	0.011
	Cheilotoma musciformis (n=10)	20	13.550160	0.001	3.962709	0.001	14.617830	0.001	7.961929	0.001
	Crioceris duodecimpunctata (n=10)	20	19.733483	0.001	3.926642	0.001	30.073197	0.001	3.383290	0.012
	Crioceris quatuordecimpunctata (n=10)	20	59.528618	0.001	6.620189	0.001	17.144082	0.001	2.850447	0.017
	Aphodius depressus (n=5)	15	11.171254	0.001	3.263141	0.002	13.181007	0.001	7.653744	0.002
	Aphodius haemorrhoidalis (n=5)	15	17.910152	0.001	3.668973	0.002	12.588235	0.002	6.735217	0.001
	Aphodius pusillus (n=5)	15	17.400018	0.002	4.370313	0.001	19.764878	0.001	9.155309	0.002
	Aphodius sphacelatus (n=5)	15	13.983232	0.002	4.467029	0.001	16.642358	0.004	7.697579	0.002
	Onthophagus ovatus (n=5)	15	17.843343	0.001	3.308520	0.002	20.444668	0.001	6.549001	0.001
	Onthophagus ruficapillus (n=5)	15	11.251282	0.001	3.424317	0.001	14.395098	0.001	5.949039	0.002
	Onthophagus similis (n=5)	15	14.020425	0.002	4.583253	0.003	7.031884	0.003	10.462341	0.001
	Onthophagus taurus (n=5)	15	16.767400	0.001	4.560149	0.001	18.429026	0.001	8.554851	0.002
Aphthona venustula (n=10)	Cheilotoma musciformis (n=10)	20	16.380372	0.001	2.330335	0.001	18.887206	0.001	3.043337	0.001
	Crioceris duodecimpunctata (n=10)	20	9.182698	0.001	3.851593	0.001	20.452721	0.001	5.775191	0.001
	Crioceris quatuordecimpunctata (n=10)	20	21.223060	0.001	5.143809	0.001	5.686674	0.001	5.137010	0.002
	Aphodius depressus (n=5)	15	4.899807	0.001	2.294943	0.001	6.808928	0.002	4.786284	0.001
	Aphodius haemorrhoidalis (n=5)	15	7.324443	0.002	2.611361	0.002	4.209925	0.014	4.133626	0.002
	Aphodius pusillus (n=5)	15	7.181768	0.002	3.201782	0.001	7.844872	0.001	5.857486	0.001
	Aphodius sphacelatus (n=5)	15	5.915186	0.002	3.251795	0.001	7.151659	0.005	5.027915	0.002
	Onthophagus ovatus (n=5)	15	7.307092	0.001	2.337518	0.001	8.519137	0.001	3.921901	0.001
	Onthophagus ruficapillus (n=5)	15	4.895395	0.002	2.399781	0.001	6.856513	0.001	3.652129	0.001
	Onthophagus similis (n=5)	15	5.832311	0.001	3.356276	0.002	2.349176	0.069	6.750354	0.002
	Onthophagus taurus (n=5)	15	6.994953	0.003	3.368259	0.001	8.117074	0.001	5.313235	0.001
Cheilotoma musciformis (n=10)	Crioceris duodecimpunctata (n=10)	20	23.315932	0.001	4.855739	0.001	14.672652	0.001	11.655996	0.001
	Crioceris quatuordecimpunctata (n=10)	20	72.745627	0.001	6.030057	0.002	63.611099	0.001	11.413813	0.001
	Aphodius depressus (n=5)	15	12.939319	0.001	2.950464	0.001	19.691933	0.001	6.864027	0.001
	Aphodius haemorrhoidalis (n=5)	15	21.351602	0.001	3.332720	0.001	30.011912	0.001	5.885837	0.002
	Aphodius pusillus (n=5)	15	20.650674	0.001	4.057482	0.001	32.129688	0.003	8.357616	0.001
	Aphodius sphacelatus (n=5)	15	16.066478	0.002	4.146785	0.001	26.907067	0.001	8.031938	0.001
	Onthophagus ovatus (n=5)	15	21.139300	0.001	3.010652	0.001	32.170397	0.001	6.188754	0.001
	Onthophagus ruficapillus (n=5)	15	12.936756	0.001	3.139849	0.001	23.042424	0.002	5.765367	0.001
	Onthophagus similis (n=5)	15	16.480632	0.001	4.249389	0.001	22.769963	0.001	9.558474	0.002
	Onthophagus taurus (n=5)	15	19.929841	0.001	4.253131	0.003	31.852967	0.002	7.389536	0.002
Crioceris duodecimpunctata (n=10)	Crioceris quatuordecimpunctata (n=10)	20	29.658009	0.001	7.298041	0.001	60.317566	0.001	3.366388	0.008
	Aphodius depressus (n=5)	15	6.902422	0.002	3.576610	0.004	13.582174	0.001	10.989996	0.001
	Aphodius haemorrhoidalis (n=5)	15	10.638602	0.001	4.018022	0.002	15.929122	0.001	10.318245	0.001
	Aphodius pusillus (n=5)	15	10.419890	0.002	4.780906	0.004	16.616178	0.002	13.479883	0.001
	Aphodius sphacelatus (n=5)	15	8.369441	0.001	4.861758	0.001	16.258711	0.001	11.119164	0.001
	Onthophagus ovatus (n=5)	15	10.618748	0.001	3.697418	0.001	15.512072	0.001	9.808437	0.002
	Onthophagus ruficapillus (n=5)	15	7.019051	0.001	3.782249	0.001	16.349805	0.001	8.761777	0.002
	Onthophagus similis (n=5)	15	8.669908	0.001	4.972066	0.001	16.719898	0.003	15.185477	0.002
	Onthophagus taurus (n=5)	15	10.136212	0.003	4.974974	0.001	17.305746	0.001	12.357343	0.001
Crioceris quatuordecimpunctata (n=10)	Aphodius depressus (n=5)	15	18.958902	0.003	4.918551	0.001	31.096298	0.001	10.183456	0.001
	Aphodius haemorrhoidalis (n=5)	15	35.734373	0.001	5.483108	0.003	38.912756	0.001	9.589651	0.001
	Aphodius pusillus (n=5)	15	34.144288	0.001	6.499230	0.001	63.599968	0.003	12.596717	0.002
	Aphodius sphacelatus (n=5)	15	24.643446	0.001	6.607047	0.002	47.461845	0.001	10.813109	0.001
	Onthophagus ovatus (n=5)	15	35.282939	0.001	5.043921	0.002	56.154595	0.001	8.983242	0.002
	Onthophagus ruficapillus (n=5)	15	18.934489	0.002	5.191297	0.001	36.676197	0.001	8.395903	0.001
	Onthophagus similis (n=5)	15	25.480202	0.001	6.762369	0.001	19.616282	0.001	13.727709	0.002
	Onthophagus taurus (n=5)	15	32.541275	0.002	6.782865	0.001	49.448391	0.001	11.864937	0.001
Aphodius depressus (n=5)	Aphodius haemorrhoidalis (n=5)	10	2.684214	0.011	1.673232	0.007	3.528685	0.012	2.102597	0.012
	Aphodius pusillus (n=5)	10	2.374506	0.007	1.923591	0.008	1.807389	0.183	2.026121	0.006
	Aphodius sphacelatus (n=5)	10	2.973630	0.010	2.696762	0.006	2.965524	0.031	4.166063	0.009
	Onthophagus ovatus (n=5)	10	2.465640	0.006	1.087776	0.290	2.842632	0.017	1.240102	0.187
	Onthophagus ruficapillus (n=5)	10	1.401505	0.213	1.390503	0.101	1.676903	0.186	1.826544	0.031
	Onthophagus similis (n=5)	10	2.181214	0.059	1.881704	0.010	3.133580	0.022	1.989268	0.015
	Onthophagus taurus (n=5)	10	2.023591	0.058	2.383529	0.009	1.239577	0.247	3.048916	0.014
Aphodius haemorrhoidalis (n=5)	Aphodius pusillus (n=5)	10	3.399752	0.006	1.594120	0.030	3.473553	0.013	1.569639	0.089
	Aphodius sphacelatus (n=5)	10	6.433400	0.009	3.265617	0.011	4.847560	0.010	4.387231	0.005
	Onthophagus ovatus (n=5)	10	2.730993	0.017	1.388323	0.024	2.626352	0.052	1.488816	0.078
	Onthophagus ruficapillus (n=5)	10	3.139153	0.010	1.456569	0.029	4.266808	0.007	1.713034	0.020
	Onthophagus similis (n=5)	10	4.440765	0.008	2.032770	0.009	2.688735	0.048	2.860078	0.007
	Onthophagus taurus (n=5)	10	3.706406	0.013	1.556986	0.040	3.195353	0.050	1.341931	0.118
Aphodius pusillus (n=5)	Aphodius sphacelatus (n=5)	10	5.866847	0.010	4.048933	0.009	2.587785	0.051	6.124047	0.009
	Onthophagus ovatus (n=5)	10	2.413773	0.031	1.586786	0.008	1.805357	0.172	1.845381	0.056
	Onthophagus ruficapillus (n=5)	10	2.616717	0.017	1.869018	0.008	2.143503	0.084	2.382825	0.015
	Onthophagus similis (n=5)	10	4.559415	0.008	2.033371	0.008	3.703148	0.039	1.930002	0.020
	Onthophagus taurus (n=5)	10	2.829463	0.012	1.499548	0.040	2.573778	0.100	1.459769	0.189
Aphodius sphacelatus (n=5)	Onthophagus ovatus (n=5)	10	6.148941	0.008	2.957243	0.004	2.906427	0.061	3.746907	0.009
	Onthophagus ruficapillus (n=5)	10	3.520979	0.008	2.613541	0.010	2.432666	0.005	2.616916	0.009
	Onthophagus similis (n=5)	10	3.252025	0.010	4.416267	0.008	3.923621	0.026	7.939035	0.011
	Onthophagus taurus (n=5)	10	6.123876	0.006	4.194252	0.010	5.537135	0.016	5.026011	0.004
Onthophagus ovatus (n=5)	Onthophagus ruficapillus (n=5)	10	2.908103	0.008	1.140144	0.229	3.206206	0.041	1.233902	0.218
	Onthophagus similis (n=5)	10	4.523905	0.009	1.900249	0.010	4.958110	0.024	2.319365	0.003
	Onthophagus taurus (n=5)	10	3.427742	0.012	1.952043	0.010	2.919148	0.046	2.195151	0.040
Onthophagus ruficapillus (n=5)	Onthophagus similis (n=5)	10	2.419704	0.011	1.918662	0.007	2.918817	0.030	3.137951	0.004
	Onthophagus taurus (n=5)	10	2.477291	0.012	1.998625	0.010	3.239656	0.037	2.366010	0.024
Onthophagus similis (n=5)	Onthophagus taurus (n=5)	10	3.383260	0.006	2.794804	0.010	4.540384	0.025	3.395470	0.012
